# Supplementary material for: Change and stability in British drinking practices and culture between 2009 and 2019: A longitudinal latent class analysis of drinking occasions
Source: SSM Popul Health. 2023 Nov 4;24:101548. doi: 10.1016/j.ssmph.2023.101548 (PMC10682034; doi:10.1016/j.ssmph.2023.101548)
Supplement: Multimedia component 2 [file mmc2.xlsx]

## Sheet: Table B.1 - Descriptives
		% of occasions with characteristic												Change: 2009-2019
	N	2009	2010	2011	2012	2013	2014	2015	2016	2017	2018	2019	All years
Totals
Total (N)	604578	64310.6	61231.6	59988.2	60404.4	57630.8	57196.4	55662.7	54349.9	44276.5	45983.6	43543.4	100
Off-trade	417219	69.73	71.32	70.13	68.73	68.82	68.11	67.99	67.91	68.27	68.6	68.88	69.01	-0.85
On-trade	121581	19.86	19.21	19.93	20.39	19.83	20.32	20.18	20.07	20.34	20.66	20.79	20.11	0.93
Mixed	65778.1	10.41	9.46	9.95	10.88	11.35	11.58	11.83	12.02	11.38	10.74	10.34	10.88	-0.07
Mixed-trade
Pre-load	33251	5.38459	4.78766	5.3151	5.74898	5.563	5.68301	6.01169	6.00855	5.67261	5.42897	4.86661	5.49987	-0.51798
Post-load	20123.7	3.27027	3.31475	2.87124	3.19313	3.50225	3.49715	3.60381	3.56707	3.46723	3.18772	3.15861	3.32855	-0.11166
Mixed	3905.03	0.57716	0.46001	0.55697	0.67972	0.68211	0.69938	0.75285	0.81532	0.76689	0.57883	0.56602	0.64591	-0.01114
Sex composition of the participants
Mixed group	220065	36.7258	36.3259	37.4572	37.1872	36.44	36.6807	36.2257	35.5698	34.65	35.495	37.0436	36.3997	0.3178
Mixed pair	212203	37.2559	37.2453	36.2573	36.0183	36.0077	35.4514	34.7385	33.7396	32.7964	32.7643	31.3292	35.0994	-5.92667
Male group	37324.7	6.15781	6.05059	6.00022	6.35886	6.03003	5.90239	6.15576	6.7629	6.51751	5.9181	6.10551	6.17367	-0.0523
Male pair	40771.7	6.01631	6.44066	6.13324	6.04825	6.42069	6.62124	7.10233	7.17555	7.91096	7.601	7.55004	6.74383	1.53373
Male alone	65005.6	9.11276	9.19737	9.15175	9.99326	10.7643	10.7844	11.288	11.8656	13.5196	12.7594	11.5539	10.7522	2.44116
Female group	15207	2.58547	2.18463	2.69334	2.42009	2.24324	2.41359	2.66097	2.52299	2.44468	2.62069	3.02096	2.51531	0.43549
Female pair	22197.7	3.66935	3.47041	3.55392	3.51205	3.64928	3.45716	3.88403	3.72259	3.43399	4.17056	4.0306	3.67161	0.36125
Female alone	38086.4	5.76548	5.93064	5.95013	6.31018	6.2616	6.38758	6.03883	6.82512	6.68651	6.75544	6.81395	6.29966	1.04847
Companionship while drinking
With partner	275586	46.6657	46.965	47.497	46.3147	45.4462	45.6384	45.4449	44.3211	44.0256	44.029	43.4752	45.5831	-3.19053
With friends	165114	27.4825	26.3655	27.8145	27.7342	27.2382	27.4419	27.5745	28.1803	27.2923	26.1191	26.8827	27.3107	-0.59976
With family	132833	22.6571	22.8193	22.4963	22.4942	23.2416	21.7829	22.0018	21.6172	20.2234	20.9888	20.1006	21.9712	-2.55655
With other	25014.8	4.69882	3.99489	4.04233	4.21899	4.25585	4.09362	4.03814	4.57501	3.61576	3.71978	3.98161	4.13757	-0.71721
Child present (on-trade only)	18192.2	2.50552	2.37022	2.63197	2.78014	3.1078	3.00883	3.25071	3.06284	3.18339	3.97059	3.78916	3.00907	1.28364
Venue
Off-trade venue
Own home	400077	65.6681	67.5042	65.7632	65.6699	66.4629	66.1061	65.9858	66.1581	66.3983	66.4804	65.7404	66.1746	0.0723
Other home	70195.3	12.317	11.6872	12.3598	12.3881	11.8946	11.7161	11.8184	11.6321	11.0742	9.76347	10.0382	11.6106	-2.27879
Other off-trade location	26283.7	4.28247	3.2962	4.06637	3.85794	4.21166	4.34628	4.48455	4.61609	4.48584	5.21611	5.60057	4.34745	1.3181
On-trade venue
Traditional or local pub	65648.6	10.8287	10.7825	10.4154	11.2702	10.6362	11.079	10.5351	10.8099	10.8571	11.0747	11.3016	10.8586	0.47295
Modern bar or pub	31903.9	4.85398	4.85354	4.80476	5.06067	5.26975	5.38975	5.56511	5.55582	5.93498	5.47408	5.71675	5.27706	0.86277
Pub restaurant	34770.9	5.07596	4.61617	5.52886	5.76665	5.80443	6.03248	6.59462	6.65632	6.25833	5.52383	5.70703	5.75127	0.63107
Restaurant	22136.6	3.71992	3.13639	3.45044	3.27842	3.38582	3.57028	4.21499	3.926	3.95636	4.35008	3.55587	3.6615	-0.16405
Family pub	15586.6	2.05787	2.10471	2.11804	2.61777	2.75489	2.83513	2.92945	2.96558	2.88128	2.76745	2.57814	2.57809	0.52027
Club or late night venue	13810.6	2.18722	1.8663	2.39371	2.32889	2.34753	2.59503	2.18729	2.30762	2.32804	2.09211	2.56494	2.28434	0.37772
Social or Working men's club	10589.8	2.0772	1.96211	1.9426	1.8436	1.80293	1.64412	1.58479	1.659	1.60916	1.56829	1.32447	1.75161	-0.75273
Student bar or pub	2984.86	0.57194	0.49655	0.62028	0.55203	0.47327	0.49464	0.42772	0.47399	0.51024	0.35488	0.38347	0.49371	-0.18847
Other on-trade venue	23729.4	4.17138	3.67726	4.17057	4.31724	4.27477	3.78114	3.93106	3.78456	3.55484	3.51688	3.72733	3.92495	-0.44405
Multiple venues (dummy)	25404.5	4.16018	3.77571	4.23977	4.33741	4.00237	4.12717	4.16146	4.14993	4.23194	4.40293	4.86025	4.20202	0.70007
Venue location
On-trade
City or large town centre	53632.6	8.03237	7.51864	7.99948	8.08161	8.52588	8.89378	9.15014	9.95882	10.1005	10.5794	9.96617	8.87108	1.9338
Residential area or large town	17794.7	3.1811	2.73417	2.7715	2.80593	2.89276	2.83746	3.10807	3.06043	2.59148	3.27481	3.17064	2.94333	-0.01046
Small town	71114.7	10.9083	10.7273	11.2041	11.9182	12.0152	12.3787	12.6451	12.5308	12.7299	11.1342	11.4849	11.7627	0.57663
Village or rural	44340.1	7.65335	7.38035	7.5641	8.03453	7.70804	7.50433	7.33904	6.96489	6.79425	6.5802	6.58947	7.33405	-1.06388
Edge of town, retail park or entertainment complex	8948.24	1.31097	1.1822	1.45792	1.64269	1.31379	1.47308	1.50455	1.42404	1.42878	1.72968	2.0102	1.48008	0.69923
Other	8283.08	1.30316	1.08214	1.22679	1.434	1.51461	1.52557	1.43783	1.29633	1.29805	1.29217	1.74765	1.37006	0.44449
Reason for choosing on-trade venue
Convenient to where I work, live or was going	68066.4	12.1566	10.9641	11.3414	11.7076	11.1625	11.1647	11.5405	11.2473	10.7302	10.432	10.9225	11.2585	-1.2341
Quality or range of the drinks, food or service	56642.6	8.83935	8.82573	8.90709	9.42778	9.63189	9.50186	10.0098	9.79765	9.58764	9.37613	9.36285	9.36895	0.5235
My regular or local place	54502.4	9.12336	8.67661	8.66197	9.27025	9.03197	9.44635	9.01518	9.13636	9.29928	8.76633	8.69522	9.01495	-0.42814
Friendly atmosphere or staff	51836.9	8.71492	7.83206	8.36992	8.46496	8.93633	8.82684	9.24409	8.85258	8.50937	8.43793	8.03584	8.57406	-0.67908
Cheap or has special offers on food	39504.8	5.52794	6.08599	6.38713	6.99661	6.70582	6.74264	6.83457	6.6772	6.71375	6.67446	6.81864	6.53427	1.2907
I feel at home, safe or comfortable	43840.8	7.34868	6.77377	6.67503	7.77551	7.42475	7.33568	7.68122	7.59485	7.27311	7.06986	6.69874	7.25147	-0.64994
I know people or it’s a good place to meet up	45053.2	7.82035	7.54462	7.65498	7.8134	7.39799	7.72132	7.37052	7.44185	7.16209	6.92363	6.68416	7.45201	-1.13619
Can watch sport or has the right music	19821.6	3.41944	2.998	3.14349	3.45411	3.39411	3.35631	3.15193	3.57638	3.27586	3.09099	3.14385	3.27858	-0.27559
Lively atmosphere	16147.3	2.79233	2.3795	2.72272	2.82239	2.70336	2.63237	2.58116	2.64993	2.68253	2.77008	2.65084	2.67083	-0.14149
Quiet	13033.7	2.29936	1.85752	1.90447	2.1701	2.23408	2.19742	2.18454	2.29973	2.39307	2.14578	2.08479	2.15584	-0.21457
Open till late	10528.3	1.71983	1.43779	1.69434	1.82171	1.73673	1.81123	1.81614	1.82935	1.8922	1.72492	1.72725	1.74143	0.00742
Other	60285.1	10.8477	9.60008	10.2179	9.99664	10.4788	10.1814	10.2197	10.2372	9.47592	8.87939	8.88578	9.97144	-1.96191
Purpose of occasion
Off-trade
Quiet drink	146289	22.0294	23.1547	23.295	24.183	24.3058	23.932	25.202	26.1677	25.8995	24.2212	24.828	24.1969	2.79863
Regular drink	146045	24.6805	24.7581	24.391	23.4868	23.4048	23.8719	23.5957	23.79	23.6732	25.6753	24.5735	24.1565	-0.10697
Sociable occasion	74484.6	12.4321	11.585	12.9844	12.6859	12.4693	12.3572	12.3008	12.3385	11.8844	12.0772	12.2206	12.3201	-0.21147
Rounding off the evening	43541.5	7.70375	8.01862	7.58237	7.56898	7.18958	7.43098	7.09898	6.79907	6.29568	6.46842	6.32553	7.20196	-1.37822
Big night in, party or special occasion	21980.8	3.4528	3.28128	3.47433	3.60981	3.53391	3.66609	3.74518	3.79624	3.74258	3.90755	4.02153	3.63573	0.56873
Drink before going out	19883.1	3.34307	3.27767	3.27259	3.54209	3.35739	3.37422	3.31402	3.48745	3.23625	2.90162	2.8739	3.28876	-0.46917
Other (off-trade)	58995.3	10.463	10.5851	9.49483	9.4389	10.5525	10.0593	9.20051	8.75574	9.74265	9.13847	9.54656	9.7581	-0.9164
On-trade
Sociable get together	42182.2	7.40125	6.86523	7.12155	7.0452	7.09432	6.99813	7.09745	7.00727	6.85068	6.57517	6.39366	6.97713	-1.00759
Quiet drink	22475.8	3.40789	3.35978	3.5514	3.73065	3.76672	4.01742	4.02096	3.87489	4.08544	3.6768	3.51521	3.7176	0.10732
Big night out, party or special occasion	17622.6	3.04316	2.7153	3.04085	3.0148	2.98954	2.95746	2.9222	2.92062	2.81892	2.76444	2.77876	2.91486	-0.2644
Family occasion	11081.7	1.51902	1.4114	1.36085	1.89994	1.90609	1.93177	1.99075	2.01121	1.97248	2.4311	2.02276	1.83297	0.50374
Part of another occasion	8315.06	1.40422	1.33822	1.38679	1.31809	1.3282	1.33115	1.43814	1.4682	1.29946	1.33039	1.49757	1.37535	0.09335
Live event	7793.86	1.26993	1.2633	1.27885	1.3355	1.18499	1.24573	1.2817	1.50695	1.35693	1.26945	1.18812	1.28914	-0.08181
Going clubbing	5188.79	0.75918	0.71569	0.85756	0.85249	0.87092	0.92493	0.83282	0.89722	1.02349	0.9077	0.8733	0.85825	0.11412
Other (on-trade)	84618.6	13.1444	12.5625	12.9942	14.1377	14.0984	14.5992	14.5565	14.7212	14.6284	14.3975	14.8408	13.9963	1.69638
Motivation for the occasion
To wind down or chill out	196630	33.6389	34.2054	34.049	33.9573	32.0926	31.9325	31.5777	31.0735	31.0277	31.4427	31.4495	32.5236	-2.18936
To have time for myself, partner or family	118385	18.8373	18.9671	19.9139	20.2923	19.2285	19.2793	19.3911	19.4358	19.4471	20.1568	20.9176	19.5814	2.08035
To be sociable, bond or feel part of a group	68437.3	10.3219	10.4284	10.7643	11.2882	11.3841	11.529	12.0731	12.2371	11.6288	11.5839	11.7957	11.3198	1.47384
To get in the mood or have a laugh	65186	10.4459	10.1167	11.6728	11.4476	11.0855	10.8075	10.9104	10.6114	10.8672	10.1357	10.2739	10.7821	-0.17194
To treat or reward myself	48358.3	6.86294	7.35266	7.25209	7.75944	7.94444	8.14471	8.42738	8.53965	8.4483	8.8872	9.20618	7.99868	2.34324
To refresh, recharge or invigorate	58627.3	8.18996	9.20166	9.3815	9.62876	9.69525	9.94908	10.402	10.5926	10.2785	10.6928	9.16104	9.69722	0.97108
To have a break	40130.7	6.32185	6.3883	6.62729	6.39403	6.22771	6.69524	6.83598	7.02122	7.13495	7.00837	6.64663	6.63781	0.32478
To be up for it, get drunk or let go	24203.4	2.98838	3.53452	3.58146	3.92806	4.15287	4.61861	4.28744	4.78271	4.67511	3.91813	3.91235	4.00336	0.92397
Other	67369.2	14.0816	10.9952	9.05882	8.77369	12.6274	11.8982	10.9999	11.2177	11.6257	10.335	10.6669	11.1432	-3.41476
General activities while drinking
Wacthing TV (off- and on-trade)	262135	42.6784	43.0682	42.6173	44.8413	43.281	43.7383	44.0633	44.7957	42.458	42.0487	42.9401	43.3583	0.26168
Off-trade														0
Playing games, listening to music, gardening or doing hobbies	97025.3	15.3043	15.3048	14.8587	15.6246	15.5768	16.0763	16.4254	16.902	16.389	17.626	17.4482	16.0484	2.14392
Online gaming, gambling, browsing or social media	100071	14.0837	14.6919	15.0308	15.4255	16.2736	17.1485	17.931	19.2525	18.6132	18.1787	17.1128	16.5522	3.02911
Online shopping, cooking, working or housework	69040.4	12.3585	11.4574	11.1888	10.499	11.2929	11.4164	11.2543	12.1197	11.5087	11.4175	10.996	11.4196	-1.36257
Getting ready to go out	14061	2.30099	1.99909	2.36739	2.39436	2.2452	2.32908	2.36756	2.46312	2.43742	2.35546	2.40169	2.32576	0.1007
On-trade
Dance or listen to a band, act or DJ	27637.6	4.35206	3.94705	4.63028	4.54092	4.58192	4.7972	4.67085	4.84992	4.95631	4.68152	4.44133	4.57139	0.08927
Drink outside	20741	3.38006	3.15037	3.51068	3.39424	3.30981	3.54739	3.45873	3.71323	3.25934	3.39452	3.67024	3.43066	0.29018
Pool, darts or bowling	14638.6	2.24842	2.08668	2.32927	2.4859	2.25647	2.34288	2.59701	2.52718	2.42011	2.49183	3.07534	2.42129	0.82692
Karaoke or juke box	7526.39	0.99639	1.08683	1.09862	1.34917	1.12384	1.22917	1.31092	1.32276	1.27567	1.43884	1.6544	1.2449	0.65801
Pub quiz	5128.39	0.74838	0.77672	0.83281	0.72729	0.78008	0.83913	0.89701	0.9171	0.92019	0.8958	1.11615	0.84826	0.36777
Playing a games, fruit or quiz machine	12909.1	2.21528	2.40207	2.33107	2.55582	2.22313	2.10053	2.18847	2.1301	1.94726	1.93057	1.06339	2.13523	-1.15189
Other on-trade activity	11809.6	0.62179	0.71862	0.8585	1.09258	1.43129	1.79629	2.46514	3.01327	3.21843	3.67492	4.17463	1.95337	3.55284
Food eaten
No food	222302	33.8251	36.1027	35.222	36.3628	36.0834	36.601	36.7116	37.2551	38.8283	40.1752	39.6638	36.7698	5.83874
Snack	95514.1	15.6974	14.8928	16.2628	16.8801	15.8611	15.8141	16.0469	16.1006	15.0114	15.5704	15.3245	15.7985	-0.37294
Meal	286762	50.4776	49.0045	48.5153	46.7571	48.0556	47.5849	47.2415	46.6442	46.1603	44.2544	45.0117	47.4317	-5.46582
Duration of the occasion
<1 hour	175623	32.0469	32.373	30.7009	29.3223	29.9586	28.7053	28.2331	26.9761	27.0973	25.4701	25.9313	29.0488	-6.11558
1-4 hours	340749	54.597	54.5746	55.0591	55.7793	55.6343	55.9943	55.9948	57.1273	57.5311	60.1087	59.8928	56.3615	5.29586
4-7 hours	72844.2	11.1713	10.9153	11.7976	12.3063	11.8175	12.157	12.6911	13.0088	12.6436	12.4258	12.0688	12.0488	0.89757
>7 hours	15362.1	2.18485	2.13708	2.44242	2.59218	2.58951	3.14344	3.08098	2.88777	2.72787	1.99532	2.107	2.54097	-0.07785
Start time of the drinking occasion
Morning (Before 12:00)	15170.1	2.1911	2.0527	2.19334	2.09473	2.55315	2.84944	2.53006	2.43352	2.77217	3.248	3.14633	2.50921	0.95523
Lunchtime (12:00-14:00)	50926.3	8.6951	8.90377	8.52421	8.71398	8.63477	8.27569	8.08273	8.29579	7.85511	8.05524	8.28101	8.42345	-0.41409
Afternoon (14:00-17:00)	106111	15.8365	15.9256	16.0636	17.107	17.152	17.4512	18.0301	18.0232	18.3053	20.2757	20.8497	17.5512	5.01318
Evening (17:00-22:00)	389192	66.524	66.1064	66.1818	64.9519	64.7742	63.86	64.0021	64.331	64.0525	61.0645	59.9692	64.3742	-6.55485
Night-time (After 22:00)	43178.7	6.75325	7.01159	7.03705	7.13243	6.88586	7.56366	7.35495	6.91643	7.0149	7.35662	7.75377	7.14195	1.00052
Day of the week
Monday to Friday (17:00)	242038	42.0058	41.7235	41.0407	40.8571	40.3242	39.5455	39.1283	39.0003	38.559	38.2992	38.2581	40.0343	-3.74768
Friday (17:00) - Saturday (after midnight)	261911	40.9242	41.166	42.0589	42.3089	42.8489	43.674	44.3714	44.3516	45.0576	45.7782	46.2082	43.3212	5.28397
Sunday	100629	17.07	17.1104	16.9004	16.834	16.8268	16.7805	16.5003	16.6481	16.3834	15.9226	15.5337	16.6445	-1.53629
Volume of alcohol consumed (1 UK unit = 8g ethanol)
0.0-2.0 units	96497.5	16.0091	16.3976	15.7507	14.9964	15.6461	15.4502	15.8401	14.952	16.3778	18.0025	16.8273	15.9611	0.81817
2.0.3.5 units	122382	20.6019	20.8413	20.373	19.7898	20.8326	20.8016	20.7955	21.1606	19.5224	18.639	18.3754	20.2425	-2.22642
3.5-5.0 units	86106.8	14.7804	14.3589	14.4416	14.4339	14.5587	14.2243	13.9399	14.115	13.7736	13.819	13.8194	14.2425	-0.96104
5.0-12.0 units	194805	32.8038	33.0921	32.8803	33.3007	32.1568	32.3248	31.7456	31.5618	32.3498	30.6773	30.6168	32.2217	-2.18701
12.0-20.0 units	60708.8	9.51411	9.13398	9.60983	10.1675	9.91945	9.98186	10.4023	10.5305	9.8898	10.5595	11.2923	10.0415	1.77815
>20 units	44078.1	6.29068	6.1761	6.94449	7.3117	6.88639	7.21728	7.27653	7.68007	8.08662	8.30285	9.06883	7.29073	2.77815
Predominant beverage type (>50% of units consumed)
Beer	211297	34.5554	34.4491	34.4557	35.4512	34.2388	34.6881	34.8189	35.0356	35.7451	36.6334	34.975	34.9494	0.41959
Wine	206140	38.8092	37.6953	37.4099	34.5788	34.2694	33.7403	33.3199	32.4553	30.8301	28.9249	28.9039	34.0964	-9.9053
Spirit	120314	18.3742	19.2244	18.8543	19.5448	19.7994	19.3908	19.6051	19.8272	20.6229	21.7973	23.5755	19.9005	5.20123
Cider	56507.2	6.40093	6.95572	7.69126	8.71574	10.0622	10.5769	10.7136	11.1965	11.287	10.6619	10.2327	9.34656	3.83177
RTD	10320.3	1.86022	1.67546	1.5888	1.70939	1.63023	1.60393	1.54251	1.48544	1.51493	1.98256	2.31292	1.70702	0.4527

## Sheet: Table B.2 - Off-trade typology
	Quiet drink at home alone													Family time at home													Evening at home with partner													Off-trade get together
	2009	2010	2011	2012	2013	2014	2015	2016	2017	2018	2019	Change 2009-2019		2009	2010	2011	2012	2013	2014	2015	2016	2017	2018	2019	Change 2009-2019		2009	2010	2011	2012	2013	2014	2015	2016	2017	2018	2019	Change 2009-2019		2009	2010	2011	2012	2013	2014	2015	2016	2017	2018
Proportion of occasions within type	0.22472	0.23177	0.2338	0.23696	0.24674	0.25254	0.26016	0.27734	0.29155	0.28632	0.28404	0.05932		0.14827	0.15118	0.1435	0.13936	0.13627	0.1352	0.13004	0.1325	0.12742	0.1344	0.13407	-0.0142		0.41423	0.41707	0.40449	0.39832	0.39967	0.38952	0.38129	0.36716	0.35734	0.3518	0.34057	-0.07366		0.21279	0.19997	0.21821	0.22536	0.21732	0.22274	0.22851	0.223	0.22369	0.22748
Sex composition of the participants
Mixed group	7.61985e-24	7.61985e-24	7.61985e-24	7.61985e-24	7.61985e-24	7.61985e-24	7.61985e-24	3.54162e-13	7.61985e-24	7.61985e-24	0.000115932	0.000115932		1	1	1	1	1	1	1	1	1	1	1	0		0.000423293	0.000263917	0.000949037	8.65028e-11	3.41739e-11	0.000149578	2.31994e-10	0.00066379	0.00239896	0.00173793	0.000939786	0.000516493		0.714232	0.719705	0.725699	0.709914	0.706823	0.706197	0.698018	0.672046	0.659528	0.660754
Mixed pair	0.00314116	0.000496613	0.0018472	0.00143447	0.00275144	0.00230452	0.000604061	0.000227195	0.00172104	0.00119123	0.000307469	-0.00283369		0.00679124	0.0109596	0.0108073	0.0174866	0.0181794	0.0185004	0.0122822	0.0162664	0.00685662	0.0161112	0.0180742	0.0112829		1	1	1	1	1	1	1	1	1	1	1	0		0.0784607	0.0703038	0.0708785	0.0800112	0.0808839	0.0827043	0.0862294	0.0843261	0.0825671	0.0744439
Male group	0.024699	0.0196356	0.0178993	0.0145056	0.0109881	0.0124654	0.0148434	0.0151498	0.014728	0.00843132	0.0128376	-0.0118615		7.61985e-24	0.000130807	7.61985e-24	7.61985e-24	7.61985e-24	7.61985e-24	7.61985e-24	7.61985e-24	7.61985e-24	8.58768e-05	7.61985e-24	0		7.61985e-24	7.61985e-24	7.83632e-06	7.61985e-24	7.61985e-24	7.61985e-24	7.61985e-24	7.61985e-24	7.61985e-24	7.61985e-24	7.61985e-24	0		0.0785333	0.0840432	0.0754834	0.0796244	0.0810926	0.0763887	0.0839326	0.0974101	0.0875692	0.0871818
Male pair	0.156005	0.177064	0.176727	0.15216	0.151398	0.146721	0.158938	0.15314	0.148744	0.160323	0.174367	0.0183616		0.00401383	0.00721903	0.00521815	0.00740589	0.00499042	0.00446509	0.00499436	0.00349527	0.00378659	0.00625243	0.00308641	-0.000927428		0.000102282	0.000164974	0.000222602	0.000409634	0.000153539	0.000100001	8.45037e-05	0.000214711	0.000359875	0.000201445	0.000297145	0.000194863		0.0532897	0.048482	0.0525596	0.055297	0.0599983	0.0665257	0.0685001	0.0709307	0.0859103	0.0780237
Male alone	0.388676	0.392425	0.393094	0.409942	0.427982	0.430849	0.442191	0.437979	0.477864	0.456446	0.41658	0.027904		0.00286873	0.00182141	0.00149851	0.00196371	0.00269626	0.00291036	0.0029452	0.00241924	0.000370261	0.00499489	0.000248247	-0.00262048		0.0045223	0.00411164	0.00418698	0.00586446	0.00479267	0.00535468	0.00442271	0.00689413	0.00678592	0.00676821	0.00629303	0.00177072		0.0134253	0.0125078	0.0114579	0.0179096	0.0211178	0.0222267	0.0156815	0.0180052	0.0262534	0.0304249
Female group	0.0176712	0.00952844	0.0105401	0.00855866	0.00723852	0.0105192	0.00720314	0.0088682	0.00663251	0.0068104	0.00702812	-0.0106431		7.61985e-24	4.31431e-05	7.61985e-24	7.61985e-24	7.61985e-24	0.000148674	7.61985e-24	7.61985e-24	0.000447152	7.61985e-24	0.000877521	0.000877521		7.61985e-24	7.61985e-24	8.39415e-06	3.26032e-05	7.61985e-24	7.61985e-24	7.61985e-24	7.61985e-24	7.61985e-24	7.61985e-24	7.61985e-24	0		0.059018	0.0584871	0.0674669	0.0598188	0.0520739	0.0564828	0.0595424	0.0557111	0.0602435	0.0648583
Female pair	0.0957847	0.0891163	0.0905848	0.0793755	0.0924396	0.0819469	0.0923571	0.075414	0.0667888	0.0824516	0.0922141	-0.00357059		0.000434585	0.0015924	0.00101254	0.00196913	0.00208487	0.00123312	0.000158717	0.00153659	0.0023073	0.00130647	0.00112498	0.000690393		0.000431472	0.000258066	0.000387143	0.000317759	0.000164321	0.000123583	0.000203458	0.000243857	0.00032884	3.98977e-05	0.000311552	-0.00011992		0.0609016	0.0566506	0.0558748	0.0615873	0.0586947	0.054396	0.0544815	0.0633697	0.0563186	0.0640842
Female alone	0.31924	0.315572	0.314347	0.339284	0.313938	0.320674	0.288619	0.313165	0.288496	0.28896	0.30263	-0.0166103		0.000478137	0.00111018	0.000522197	0.00304415	0.000848705	0.000662744	0.00106336	0.000465701	0.000750277	0.00179115	0.00114275	0.000664616		0.00132446	0.00198447	0.00140013	0.0020898	0.00207063	0.00254068	0.00287833	0.00198771	0.00266042	0.00330069	0.0035574	0.00223294		0.00926001	0.00851312	0.010656	0.00867563	0.0108007	0.00768696	0.00920188	0.0142464	0.0135525	0.0173895
Companionship while drinking
With partner	0.075392	0.074185	0.0766624	0.062399	0.0634425	0.0597525	0.0767375	0.0596113	0.0488983	0.0465096	0.0398018	-0.0355902		0.537735	0.560654	0.612649	0.61114	0.560535	0.587015	0.623717	0.60825	0.650693	0.642947	0.662719	0.124984		0.89042	0.883837	0.886882	0.888995	0.880635	0.907762	0.895807	0.894931	0.920595	0.910785	0.925252	0.0348327		0.24647	0.261581	0.28718	0.266733	0.268298	0.250942	0.255923	0.268162	0.247471	0.24869
With friends	0.0338362	0.02316	0.0213841	0.020177	0.0207152	0.0222278	0.0168349	0.0161287	0.0157925	0.0131844	0.0149046	-0.0189316		0.0706572	0.0637041	0.0616125	0.0512615	0.0642667	0.0742983	0.0508385	0.0552977	0.0508769	0.0660109	0.0483171	-0.02234		0.00517056	0.00916017	0.00722461	0.0083648	0.0106022	0.00608135	0.00547812	0.00697478	0.0029634	0.00444083	0.00487175	-0.000298815		0.641489	0.626942	0.654419	0.636202	0.633709	0.626917	0.615257	0.641768	0.611949	0.606807
With family	0.0873403	0.076581	0.0811266	0.0802999	0.0796029	0.0760265	0.0677754	0.0662262	0.070902	0.06367	0.0560515	-0.0312888		0.563186	0.577809	0.528688	0.531453	0.58535	0.541058	0.525851	0.53914	0.480983	0.479463	0.441873	-0.121313		0.120742	0.123422	0.125079	0.123519	0.12954	0.105782	0.122055	0.119721	0.0946961	0.10129	0.0841359	-0.0366063		0.364171	0.380802	0.363476	0.374782	0.361235	0.35329	0.356184	0.337226	0.353036	0.33774
With other	0.00448463	0.00375494	0.00680256	0.00571727	0.00616991	0.00286447	0.00146211	0.00295375	0.0035105	0.00232982	0.00308207	-0.00140256		0.00548352	0.00259985	0.00811691	0.00280447	0.00830565	0.00318199	0.00243384	0.00370503	0.0035744	0.00448869	0.00701519	0.00153167		0.00228206	0.00123394	0.00135888	0.000572254	0.00137242	0.00105043	0.00062718	0.00223915	0.00195062	0.00197469	0.00219119	-9.08701e-05		0.0682899	0.0568651	0.0568044	0.0567023	0.0599046	0.0636901	0.0648515	0.0815582	0.0585376	0.0659283
Venue
Own home	0.991857	0.996176	0.990835	0.99962	1	1	1	1	1	1	0.985859	-0.00599819		1	1	1	1	1	1	1	1	1	1	1	0		0.966525	0.973558	0.970962	0.972449	0.972279	0.971753	0.970047	0.972286	0.972849	0.963431	0.974024	0.00749952		0.350815	0.339892	0.360712	0.373138	0.373984	0.388341	0.393672	0.396603	0.411793	0.433506
Other home	0.00306842	0.000367126	0.00379024	1.9762e-14	0.000393193	0.000246082	0.000180729	2.21963e-05	7.61985e-24	7.61985e-24	0.00197025	-0.00109818		0.000238993	0.00121401	0.000992646	0.000322307	0.00129592	0.00184424	7.61985e-24	0.000314349	7.61985e-24	0.000447398	7.61985e-24	-0.000238993		0.0165857	0.0134356	0.0138983	0.0160226	0.0153857	0.0177327	0.017916	0.0159581	0.0193142	0.0186613	0.011776	-0.00480963		0.592434	0.604973	0.591287	0.581347	0.556148	0.548725	0.536902	0.525163	0.502985	0.453651
Other off-trade location	0.00544988	0.00379572	0.00695762	0.000465676	0.000283614	0.000677235	0.000368282	0.000721832	7.02144e-05	0.0011974	0.0138478	0.00839795		0.000176183	0.000276701	0.00123531	7.61985e-24	0.000790969	0.000257707	0.00134409	0.000388729	5.48607e-10	0.00147908	0.000617365	0.000441182		0.0177461	0.014117	0.016426	0.0134339	0.0138083	0.0124696	0.013119	0.0127247	0.00912992	0.0200445	0.0166778	-0.00106828		0.141614	0.127168	0.133548	0.131477	0.152717	0.159386	0.166236	0.169887	0.174451	0.20371
Purpose of occasion
Quiet drink	0.42893	0.43827	0.447735	0.449291	0.459514	0.441152	0.474133	0.469956	0.472202	0.433271	0.444518	0.0155883		0.297	0.329846	0.334958	0.371189	0.327584	0.342544	0.362246	0.365441	0.380154	0.33521	0.372111	0.0751117		0.303932	0.30732	0.320972	0.338218	0.33715	0.33464	0.333057	0.361568	0.335945	0.327274	0.335168	0.0312355		0.118903	0.120165	0.114243	0.125161	0.127944	0.130266	0.152846	0.157906	0.165344	0.157208
Regular drink	0.265067	0.255642	0.279784	0.257159	0.261511	0.256523	0.239612	0.272061	0.247054	0.311587	0.297438	0.0323715		0.338422	0.333867	0.346387	0.332033	0.327204	0.349237	0.355601	0.339484	0.340536	0.357654	0.378745	0.0403226		0.496984	0.480168	0.477695	0.47925	0.468472	0.483436	0.49066	0.485133	0.510423	0.509129	0.497977	0.000993311		0.0728183	0.0729797	0.0753682	0.0811136	0.0718885	0.0862762	0.0836686	0.0855531	0.0980623	0.100885
Sociable occasion	0.00790726	0.00720071	0.00421995	0.00649369	0.00577375	0.00601867	0.0052379	0.0034231	0.00629389	0.0051726	0.0039206	-0.00398666		0.128019	0.12277	0.140506	0.102769	0.142428	0.128667	0.104598	0.121031	0.0974003	0.150124	0.0848851	-0.0431338		0.00721122	0.0083101	0.0133453	0.0102338	0.00944551	0.0105774	0.00846207	0.00963103	0.00868966	0.00935924	0.0115073	0.00429606		0.560887	0.549987	0.58077	0.570606	0.554361	0.553757	0.541569	0.544115	0.522155	0.510596
Rounding off the evening	0.142555	0.14327	0.128405	0.137398	0.125198	0.139574	0.136446	0.124507	0.111778	0.113421	0.12349	-0.0190647		0.0753916	0.0804649	0.0780126	0.086143	0.0715656	0.0720734	0.0730301	0.0644273	0.0624819	0.0685345	0.0676326	-0.007759		0.0985345	0.0960032	0.102173	0.0982517	0.0928184	0.0958209	0.087603	0.0837324	0.0773393	0.0874989	0.081878	-0.0166565		0.0396528	0.0414897	0.0438794	0.0394688	0.0428463	0.0428452	0.0409989	0.0382982	0.0336889	0.0419195
Big night in, party or special occasion	0.00575805	0.00522019	0.00571749	0.00748137	0.00760417	0.00811429	0.00838431	0.0101328	0.00855637	0.010214	0.00812101	0.00236296		0.0342179	0.0376181	0.0428102	0.0381513	0.0411682	0.0401328	0.032581	0.0408926	0.044347	0.0488488	0.0387004	0.00448256		0.0100284	0.0119234	0.012035	0.0107855	0.0130003	0.0129918	0.0153213	0.0144251	0.0112831	0.0156745	0.015754	0.00572562		0.123737	0.121384	0.118147	0.127908	0.11529	0.12547	0.127303	0.127508	0.127726	0.132229
Drink before going out	0.0108151	0.0104695	0.0107079	0.0117738	0.0106595	0.00993203	0.0100218	0.01098	0.0110766	0.00941445	0.00861058	-0.00220456		0.00641754	0.00553982	0.00582054	0.00635663	0.00727465	0.0083715	0.00571568	0.00691559	0.00933371	0.00478896	0.00911136	0.00269383		0.00592741	0.00700209	0.00490331	0.0054948	0.00513485	0.00645524	0.00352503	0.00506201	0.00439627	0.00498783	0.00551294	-0.000414467		0.0393067	0.0434332	0.0436669	0.0454134	0.0469346	0.0459213	0.0484277	0.0467305	0.0466841	0.0486026
Other (off-trade)	0.157562	0.158791	0.142864	0.152974	0.148195	0.163477	0.144477	0.128084	0.164229	0.136425	0.140988	-0.0165747		0.151176	0.136591	0.100106	0.119669	0.127429	0.114459	0.101182	0.108821	0.109535	0.0937187	0.10426	-0.0469158		0.101144	0.115227	0.100942	0.0894391	0.102647	0.088253	0.0895342	0.0766932	0.0855764	0.0825624	0.0910125	-0.0101317		0.148508	0.145387	0.133383	0.121986	0.15111	0.140758	0.129514	0.125609	0.129775	0.146818
Motivation for the occasion
To wind down or chill out	0.466504	0.468258	0.480051	0.465369	0.439351	0.433292	0.438117	0.413904	0.413398	0.406814	0.41314	-0.053364		0.384178	0.399569	0.414467	0.430776	0.391038	0.388383	0.377027	0.380089	0.366658	0.401259	0.416127	0.0319488		0.476247	0.454046	0.473201	0.472083	0.448177	0.460813	0.451073	0.450337	0.45324	0.458885	0.478336	0.0020895		0.16521	0.17204	0.157298	0.174878	0.173438	0.158486	0.166957	0.162031	0.165151	0.164787
To have time for myself, partner or family	0.148745	0.160992	0.181575	0.17386	0.159345	0.165145	0.166657	0.183802	0.168846	0.187274	0.19839	0.0496453		0.19996	0.201058	0.229547	0.200396	0.191805	0.190541	0.196114	0.192832	0.19723	0.205473	0.201381	0.00142048		0.198311	0.208231	0.203035	0.217901	0.213886	0.206627	0.202648	0.200091	0.202271	0.210889	0.211986	0.0136742		0.171962	0.158659	0.163445	0.17511	0.147759	0.157711	0.154442	0.149302	0.167268	0.159402
To be sociable, bond or feel part of a group	0.00135135	0.00224351	0.00134266	0.000858433	0.00214679	0.00375922	0.00144711	0.00148959	0.00340961	0.00155044	0.00266163	0.00131028		0.03258	0.0348668	0.0368794	0.0402335	0.0367731	0.0360781	0.0388999	0.0365612	0.0335433	0.0488945	0.0360801	0.00350007		0.00501215	0.00453958	0.00614788	0.00710501	0.00498677	0.00613367	0.00989235	0.00881593	0.00940834	0.0100176	0.00749481	0.00248266		0.217326	0.246234	0.228256	0.240929	0.226204	0.231027	0.225464	0.242838	0.225313	0.223736
To get in the mood or have a laugh	0.00344845	0.0039389	0.00372087	0.0024242	0.00502072	0.00442458	0.00447679	0.00352135	0.00584777	0.00431061	0.00393741	0.000488965		0.0257063	0.022091	0.0239604	0.0226878	0.0270633	0.0289702	0.0214197	0.0314453	0.025733	0.0322143	0.0318602	0.0061539		0.0070529	0.00649867	0.00790391	0.00666978	0.00910786	0.0085282	0.00901362	0.0111475	0.0108225	0.0126687	0.0131121	0.00605921		0.244985	0.249416	0.28154	0.262875	0.240673	0.237507	0.247751	0.233978	0.223286	0.22843
To treat or reward myself	0.0994389	0.0985925	0.0907597	0.10955	0.115952	0.107515	0.114823	0.113178	0.104094	0.115099	0.119782	0.0203428		0.072431	0.0760584	0.088749	0.0754122	0.0818451	0.0759928	0.105758	0.0908241	0.0941512	0.0956632	0.104874	0.0324434		0.0673501	0.0788475	0.0770293	0.0850773	0.0780552	0.0918752	0.0892726	0.0941846	0.0906195	0.0909491	0.0987986	0.0314485		0.0330581	0.0363643	0.0405443	0.0394413	0.0437618	0.0436114	0.0471386	0.0494104	0.054488	0.0654155
To refresh, recharge or invigorate	0.0940365	0.0838353	0.090079	0.0940147	0.0986724	0.0989979	0.090868	0.0996678	0.103508	0.107216	0.0929039	-0.00113258		0.0924341	0.0984928	0.0894084	0.0946781	0.0926253	0.101288	0.0889474	0.0901948	0.0923686	0.0903986	0.0798148	-0.0126193		0.0741135	0.0960679	0.0986826	0.0951091	0.0821045	0.0748833	0.08838	0.0919255	0.0802724	0.0886423	0.0574575	-0.016656		0.0648313	0.0693031	0.0710899	0.0654792	0.0727648	0.0888449	0.0962102	0.0902558	0.0970046	0.104419
To have a break	0.0419562	0.0428846	0.0518377	0.0461088	0.0366153	0.0462472	0.0447642	0.0485797	0.0587515	0.0602394	0.0464794	0.00452313		0.0363115	0.041345	0.0507404	0.0482722	0.0349531	0.0520111	0.0480428	0.0538733	0.0544129	0.052528	0.0487498	0.0124383		0.0322847	0.0304741	0.0344605	0.0294914	0.0283889	0.0310738	0.034348	0.032719	0.0328096	0.0291783	0.0329922	0.000707578		0.0623256	0.0694585	0.0685844	0.0563985	0.0661094	0.0672067	0.0635806	0.0754158	0.0747211	0.0718337
To be up for it, get drunk or let go	0.036949	0.0462109	0.0406213	0.051901	0.0488406	0.0433712	0.048256	0.0523001	0.0418557	0.0396432	0.0370488	9.98005e-05		0.0264777	0.0387583	0.0333267	0.0319802	0.0282738	0.0385138	0.0346402	0.0292468	0.0335671	0.0241531	0.0221065	-0.00437123		0.0171651	0.0206511	0.022511	0.0210121	0.0248461	0.0216432	0.0200934	0.0273875	0.0238176	0.0165456	0.0176476	0.000482477		0.0290714	0.0292816	0.0373886	0.0362192	0.0413945	0.0504147	0.0487995	0.047111	0.0530282	0.0568486
Other	0.129127	0.118986	0.0857867	0.0852058	0.120804	0.125058	0.11455	0.11306	0.131249	0.110141	0.121886	-0.00724053		0.165726	0.136761	0.0776988	0.10624	0.160453	0.138499	0.132108	0.144522	0.143223	0.10786	0.119002	-0.0467237		0.143811	0.123448	0.106051	0.0938736	0.139912	0.128459	0.1255	0.118505	0.132663	0.11618	0.121431	-0.0223804		0.115283	0.0723127	0.0670167	0.0682553	0.104021	0.0972805	0.0794084	0.0837168	0.074581	0.0741047
General activities while drinking
Wacthing TV (off- and on-trade)	0.586161	0.598215	0.588722	0.614868	0.607756	0.624446	0.623134	0.633778	0.571438	0.585397	0.615079	0.0289181		0.558116	0.541561	0.559121	0.579379	0.542714	0.5547	0.568557	0.572466	0.568004	0.518742	0.587276	0.0291601		0.615869	0.593627	0.608157	0.654814	0.63792	0.647865	0.653736	0.667591	0.639901	0.658635	0.649661	0.0337921		0.269911	0.273337	0.278751	0.298105	0.25696	0.266696	0.270509	0.271844	0.261247	0.23516
Playing games, listening to music, gardening or doing hobbies	0.172057	0.166998	0.151161	0.15921	0.166419	0.162136	0.173155	0.17029	0.17592	0.200753	0.1629	-0.00915663		0.142051	0.132841	0.126472	0.128111	0.130757	0.159239	0.122682	0.141487	0.126154	0.162812	0.144953	0.00290196		0.132691	0.151628	0.125145	0.132704	0.127854	0.133671	0.143469	0.13591	0.134026	0.136147	0.133625	0.00093402		0.314098	0.289689	0.323692	0.328172	0.321783	0.334859	0.345855	0.361672	0.340877	0.368933
Online gaming, gambling, browsing or social media	0.262687	0.253049	0.273451	0.271849	0.286333	0.298888	0.308181	0.304794	0.295179	0.294151	0.255611	-0.00707552		0.153895	0.154002	0.156429	0.155883	0.168578	0.197361	0.184313	0.182804	0.186091	0.191359	0.178682	0.0247873		0.146207	0.166951	0.15978	0.166637	0.17606	0.172161	0.178651	0.206876	0.184648	0.178388	0.150118	0.00391155		0.154311	0.153727	0.163878	0.177799	0.178428	0.203287	0.217996	0.239808	0.236178	0.247103
Online shopping, cooking, working or housework	0.163674	0.141694	0.147279	0.139144	0.147612	0.145945	0.141906	0.16114	0.146001	0.122891	0.111711	-0.0519631		0.178121	0.153296	0.176037	0.141717	0.159547	0.162501	0.163669	0.152482	0.156009	0.166877	0.166604	-0.0115165		0.184928	0.166075	0.159596	0.151713	0.155906	0.158696	0.150728	0.15852	0.149753	0.151537	0.14668	-0.0382477		0.114323	0.103816	0.10237	0.107042	0.117936	0.129593	0.134443	0.147078	0.145288	0.157913
Getting ready to go out	0.00542765	0.00569418	0.00637581	0.00525633	0.00531306	0.00389758	0.00447311	0.0057567	0.00402269	0.0061663	0.00437515	-0.0010525		0.00581705	0.00287364	0.00163579	0.00294089	0.00470002	0.00647504	0.00380084	0.00266996	0.00431344	0.00579176	0.00246517	-0.00335188		0.00308566	0.00309745	0.00314041	0.00259169	0.00235589	0.00211748	0.00201277	0.00352812	0.00218592	0.00360345	0.00354952	0.000463862		0.0337813	0.0309887	0.0413983	0.0400455	0.0386494	0.0432837	0.0439851	0.042663	0.0499137	0.0556874
Food eaten
No food	0.415769	0.433534	0.424684	0.433924	0.416993	0.439734	0.458025	0.460962	0.485467	0.523443	0.504727	0.0889575		0.230294	0.263613	0.289943	0.285093	0.267426	0.265416	0.271821	0.281276	0.286407	0.303002	0.318801	0.0885067		0.277998	0.293046	0.278843	0.306574	0.301169	0.289271	0.304268	0.309136	0.315345	0.339167	0.348554	0.0705564		0.254333	0.277954	0.262024	0.264046	0.272691	0.267038	0.271033	0.257866	0.257151	0.267007
Snack	0.193807	0.183354	0.196667	0.198937	0.186964	0.197681	0.196308	0.182974	0.171139	0.172545	0.19115	-0.00265622		0.147135	0.142934	0.122154	0.143205	0.134088	0.133162	0.143692	0.132694	0.141637	0.151896	0.144016	-0.00311852		0.136253	0.126255	0.150099	0.157302	0.147669	0.144156	0.154472	0.162506	0.144564	0.171249	0.140175	0.00392187		0.235647	0.220068	0.24804	0.249342	0.242563	0.237111	0.231792	0.241443	0.225689	0.219251
Meal	0.390424	0.383112	0.378649	0.36714	0.396043	0.362585	0.345667	0.356065	0.343394	0.304012	0.304123	-0.0863013		0.622571	0.593453	0.587903	0.571701	0.598485	0.601422	0.584487	0.58603	0.571956	0.545102	0.537183	-0.0853882		0.58575	0.580699	0.571059	0.536124	0.551162	0.566573	0.54126	0.528358	0.540091	0.489584	0.511271	-0.0744782		0.51002	0.501978	0.489936	0.486612	0.484746	0.495851	0.497175	0.500691	0.517159	0.513742
Duration of the occasion
<1 hour	0.492173	0.461809	0.451467	0.450616	0.45185	0.439864	0.42524	0.413182	0.436546	0.406848	0.427719	-0.0644542		0.411394	0.406924	0.347052	0.372946	0.409924	0.367228	0.387896	0.371828	0.382484	0.321579	0.310296	-0.101098		0.447595	0.446737	0.448439	0.422882	0.418518	0.411971	0.413983	0.384724	0.381471	0.350385	0.366349	-0.0812469		0.253953	0.264231	0.23972	0.227825	0.23604	0.225247	0.211047	0.205306	0.183324	0.179912
1-4 hours	0.462696	0.495533	0.500568	0.495349	0.4929	0.488515	0.498589	0.509827	0.49186	0.510092	0.50728	0.0445832		0.545531	0.541503	0.598252	0.57603	0.539752	0.582547	0.560929	0.576553	0.574271	0.612809	0.625178	0.0796472		0.513956	0.506493	0.509277	0.527355	0.534934	0.539635	0.53285	0.556059	0.56314	0.592916	0.578585	0.0646293		0.564964	0.553979	0.559562	0.576815	0.580734	0.556672	0.569673	0.589518	0.601375	0.60251
4-7 hours	0.0413848	0.038144	0.0380429	0.0479864	0.0500907	0.0587139	0.0626654	0.0687069	0.0662968	0.0715656	0.0573764	0.0159916		0.0409772	0.0474296	0.0515909	0.0475679	0.0485259	0.0472379	0.0496743	0.0483097	0.0420495	0.0617616	0.0586508	0.0176736		0.036365	0.0438369	0.0403944	0.0463014	0.0435002	0.0442777	0.0493389	0.0545812	0.0496034	0.0528289	0.05027	0.013905		0.151469	0.149849	0.16902	0.162592	0.154956	0.16861	0.172844	0.170198	0.172435	0.183689
>7 hours	0.00374589	0.0045136	0.00992268	0.00604925	0.00515989	0.012907	0.0135059	0.00828372	0.00529655	0.0114943	0.00762533	0.00387945		0.00209779	0.00414318	0.0031053	0.00345532	0.00179764	0.00298668	0.00150088	0.00330885	0.00119493	0.00385103	0.0058746	0.00377681		0.00208396	0.00293313	0.00188917	0.00346103	0.00304853	0.00411613	0.00382798	0.00463576	0.0057856	0.00387043	0.00479646	0.00271251		0.0296136	0.0319407	0.0316969	0.032769	0.0282696	0.0494708	0.046436	0.0349779	0.0428658	0.0338889
Start time of the drinking occasion
Morning (Before 12:00)	0.0236314	0.0229571	0.0267098	0.0233528	0.0292858	0.0274328	0.0245837	0.0253274	0.0311022	0.0655053	0.0307859	0.00715457		0.00864289	0.00506903	0.0071279	0.00612844	0.0110159	0.0121169	0.00892571	0.00599515	0.0137971	0.00783795	0.0183695	0.00972666		0.00814701	0.00274452	0.00531118	0.00460812	0.00334576	0.00423405	0.00504701	0.00660848	0.00862041	0.00556603	0.0099143	0.00176729		0.0223644	0.0271678	0.0260175	0.0250271	0.0324146	0.0401664	0.0310166	0.0271151	0.0339001	0.0317264
Lunchtime (12:00-14:00)	0.050644	0.0504725	0.0505175	0.0533443	0.0526246	0.0501868	0.04585	0.0483653	0.0445206	0.0484388	0.0553684	0.00472444		0.0698989	0.0643843	0.0601868	0.0482975	0.0588796	0.0504351	0.0454767	0.056224	0.0589409	0.059232	0.0440035	-0.0258954		0.0370577	0.0472271	0.0388394	0.0432951	0.0369635	0.0339567	0.0319229	0.0323441	0.0314842	0.0390594	0.0417918	0.00473411		0.106076	0.106281	0.112919	0.100616	0.101763	0.0992346	0.097633	0.104252	0.0923047	0.0928915
Afternoon (14:00-17:00)	0.111812	0.112843	0.124424	0.124652	0.138904	0.133559	0.132479	0.136586	0.150709	0.15377	0.166585	0.0547733		0.137296	0.128783	0.120074	0.128696	0.139514	0.143525	0.148094	0.150872	0.1428	0.17486	0.172303	0.0350068		0.112771	0.118989	0.108025	0.109197	0.110408	0.12475	0.135235	0.12277	0.133446	0.153179	0.166022	0.0532518		0.212367	0.212224	0.211152	0.233777	0.232074	0.234993	0.228844	0.225527	0.225531	0.247349
Evening (17:00-22:00)	0.664682	0.682073	0.661422	0.661029	0.647011	0.648417	0.650564	0.661288	0.645816	0.611552	0.614214	-0.0504681		0.737164	0.735409	0.757453	0.755961	0.740189	0.735123	0.743271	0.729051	0.728859	0.700497	0.714019	-0.0231453		0.777983	0.755549	0.773603	0.774683	0.78057	0.766311	0.76456	0.779605	0.766162	0.74732	0.725625	-0.0523586		0.609783	0.607206	0.601898	0.588323	0.585365	0.564163	0.576464	0.580369	0.586802	0.554701
Night-time (After 22:00)	0.14923	0.131654	0.136927	0.137621	0.132175	0.140404	0.146523	0.128434	0.127852	0.120734	0.133046	-0.0161841		0.0469978	0.0663548	0.0551583	0.060917	0.0504023	0.0588006	0.054232	0.057858	0.0556031	0.0575733	0.0513051	0.00430732		0.0640414	0.0754907	0.0742212	0.0682165	0.0687131	0.0707486	0.0632345	0.0586727	0.0602872	0.0548756	0.0566468	-0.00739465		0.0494088	0.0471212	0.0480139	0.0522563	0.0483839	0.0614433	0.0660423	0.0627372	0.0614631	0.0733327
Day of the week
Monday to Friday (17:00)	0.51541	0.505797	0.504911	0.498507	0.492063	0.489094	0.475239	0.487637	0.475859	0.473418	0.461575	-0.0538346		0.390464	0.362935	0.377315	0.391769	0.369274	0.361626	0.359977	0.352668	0.349541	0.332677	0.334927	-0.0555373		0.452816	0.450149	0.437781	0.432756	0.422435	0.414797	0.422722	0.407071	0.40253	0.40858	0.39178	-0.0610362		0.313828	0.302652	0.322623	0.325505	0.330038	0.327995	0.313011	0.315206	0.321028	0.327783
Friday (17:00) - Saturday (after midnight)	0.338055	0.342961	0.351149	0.351423	0.360704	0.365851	0.378337	0.36667	0.381109	0.3852	0.397237	0.0591813		0.372077	0.405374	0.388284	0.386559	0.41199	0.403305	0.42686	0.426379	0.437871	0.444208	0.474628	0.102551		0.366413	0.371768	0.379262	0.387999	0.39246	0.408309	0.401222	0.417788	0.415618	0.422875	0.436393	0.06998		0.487973	0.494501	0.486671	0.475223	0.475442	0.486934	0.50417	0.499017	0.501254	0.513011
Sunday	0.146535	0.151242	0.14394	0.15007	0.147233	0.145055	0.146425	0.145693	0.143031	0.141382	0.141188	-0.00534666		0.237459	0.231691	0.234401	0.221672	0.218737	0.235069	0.213164	0.220952	0.212588	0.223115	0.190446	-0.0470136		0.18077	0.178083	0.182957	0.179244	0.185104	0.176895	0.176056	0.175141	0.181852	0.168545	0.171827	-0.0089438		0.198199	0.202848	0.190706	0.199272	0.19452	0.185071	0.182819	0.185777	0.177718	0.159207
Volume of alcohol consumed (1 UK unit = 8g ethanol)
0.0-2.0 units	0.233847	0.233384	0.218659	0.194961	0.234818	0.217818	0.234651	0.213821	0.267519	0.26956	0.254395	0.0205474		0.180554	0.187076	0.166871	0.173395	0.190509	0.192018	0.185545	0.171347	0.187898	0.199303	0.198715	0.018161		0.197068	0.20083	0.207529	0.192801	0.197921	0.195018	0.198647	0.193968	0.186213	0.221921	0.194511	-0.00255728		0.126077	0.139275	0.127817	0.129308	0.137904	0.142682	0.144529	0.143591	0.14568	0.145065
2.0.3.5 units	0.239413	0.250009	0.233832	0.231517	0.226518	0.235159	0.219409	0.224988	0.201559	0.191536	0.20869	-0.0307227		0.23516	0.219453	0.204095	0.206679	0.23404	0.215229	0.224828	0.253792	0.229542	0.208248	0.194064	-0.0410963		0.252152	0.250532	0.254198	0.251389	0.243604	0.24438	0.249758	0.24805	0.230165	0.208799	0.223265	-0.028887		0.15285	0.158861	0.154646	0.156089	0.168875	0.173644	0.16987	0.17544	0.159079	0.162886
3.5-5.0 units	0.174733	0.139294	0.170968	0.180102	0.15306	0.158887	0.154771	0.148908	0.148989	0.146295	0.143867	-0.0308663		0.158494	0.15509	0.160379	0.162821	0.147957	0.160297	0.150289	0.147342	0.150563	0.147034	0.14692	-0.011574		0.161952	0.160002	0.153911	0.158551	0.173942	0.158357	0.158445	0.159018	0.152099	0.156587	0.166472	0.00452057		0.140612	0.137926	0.134822	0.126501	0.137639	0.129415	0.120272	0.133497	0.127807	0.116603
5.0-12.0 units	0.292392	0.308135	0.302477	0.310082	0.286407	0.288818	0.292045	0.303004	0.285224	0.274687	0.270561	-0.0218318		0.324553	0.33764	0.352219	0.347316	0.322367	0.3226	0.326991	0.316398	0.328254	0.295363	0.303226	-0.0213274		0.320899	0.321415	0.313198	0.317591	0.311237	0.328518	0.311271	0.30874	0.334106	0.315469	0.311857	-0.00904176		0.348061	0.345037	0.341401	0.350702	0.335035	0.32537	0.328589	0.314649	0.315399	0.299608
12.0-20.0 units	0.0429844	0.0434273	0.0448227	0.0582978	0.0698032	0.0647637	0.0696045	0.0751968	0.0589485	0.0738678	0.0772746	0.0342901		0.0660945	0.0602677	0.0784152	0.0725637	0.0732448	0.0715008	0.0766662	0.0796167	0.0654462	0.0927172	0.10578	0.0396856		0.0475261	0.0481267	0.0526706	0.0564195	0.0536644	0.0505916	0.0604058	0.0616241	0.066684	0.0645731	0.0678816	0.0203556		0.127033	0.121222	0.127098	0.130937	0.11526	0.12749	0.124277	0.120546	0.128173	0.135181
>20 units	0.0166301	0.0257511	0.029241	0.0250403	0.0293931	0.0345539	0.0295194	0.0340815	0.0377599	0.0440538	0.0452133	0.0285832		0.0351442	0.0404731	0.0380204	0.0372248	0.0318818	0.0383558	0.0356815	0.0315042	0.0382977	0.0573341	0.0512952	0.016151		0.0204025	0.0190946	0.0184924	0.0232487	0.0196314	0.0231361	0.0214729	0.0285996	0.0307321	0.0326524	0.0360124	0.0156099		0.105367	0.0976793	0.114216	0.106463	0.105287	0.1014	0.112464	0.112277	0.123862	0.140657
Predominant beverage type (>50% of units consumed)
Beer	0.281785	0.279824	0.300871	0.281788	0.285691	0.300938	0.302164	0.298239	0.333843	0.368344	0.319724	0.0379394		0.26878	0.274463	0.268596	0.279546	0.271743	0.298503	0.270543	0.273823	0.273848	0.310803	0.313394	0.0446136		0.22021	0.21692	0.222764	0.235571	0.225245	0.218946	0.247182	0.253985	0.246251	0.265316	0.238473	0.0182634		0.298013	0.297066	0.314912	0.314648	0.295956	0.301489	0.29292	0.298723	0.298331	0.296524
Wine	0.388019	0.382091	0.383657	0.362619	0.352732	0.327331	0.325058	0.334449	0.313649	0.281576	0.287145	-0.100874		0.47713	0.46278	0.486439	0.457245	0.444257	0.42858	0.441949	0.453116	0.439778	0.379863	0.346473	-0.130657		0.521358	0.505304	0.507096	0.463496	0.479024	0.499665	0.466392	0.456255	0.437019	0.414299	0.449135	-0.0722223		0.432226	0.41025	0.378542	0.373439	0.358356	0.34748	0.342256	0.326935	0.306732	0.280602
Spirit	0.241757	0.251325	0.225656	0.247909	0.232989	0.247406	0.247192	0.235838	0.227521	0.232464	0.28599	0.044233		0.183749	0.186383	0.166086	0.168226	0.178496	0.160542	0.179303	0.15844	0.173223	0.18837	0.230064	0.0463152		0.199885	0.215025	0.199588	0.21807	0.215394	0.196982	0.196481	0.208537	0.225744	0.235582	0.228694	0.0288094		0.181826	0.18643	0.195551	0.194197	0.195553	0.20354	0.207741	0.212003	0.231242	0.247897
Cider	0.070837	0.0754336	0.0791191	0.0950004	0.119174	0.115166	0.114248	0.122817	0.118004	0.108361	0.0926453	0.0218083		0.0566626	0.0641963	0.068633	0.0837816	0.0912761	0.101384	0.09641	0.104012	0.101908	0.105007	0.0902193	0.0335567		0.0505712	0.0532164	0.0639481	0.0747873	0.0728506	0.0774388	0.0828663	0.0760389	0.0837545	0.0767484	0.0750431	0.0244719		0.060608	0.0788849	0.0827593	0.0897122	0.120959	0.119216	0.128699	0.133301	0.131785	0.132419
RTD	0.0176027	0.0113267	0.0106965	0.0126841	0.00941394	0.00915872	0.0113372	0.00865788	0.00698194	0.00925454	0.0144958	-0.00310693		0.0136777	0.0121775	0.0102455	0.011201	0.0142274	0.010992	0.0117955	0.0106096	0.0112438	0.0159576	0.0198496	0.00617189		0.0079762	0.0095341	0.00660325	0.00807536	0.00748581	0.00696765	0.0070777	0.00518421	0.00723194	0.00805571	0.00865384	0.00067764		0.027327	0.0273687	0.0282361	0.0280036	0.0291752	0.028275	0.0283838	0.0290383	0.0319099	0.0425582
[truncated: 2 more columns]

## Sheet: Table B.3 - On-trade typology
	Meeting friends at the pub													Male friends at the pub													Quiet drink at the pub													Big night out
	2009	2010	2011	2012	2013	2014	2015	2016	2017	2018	2019	Change 2009-2019		2009	2010	2011	2012	2013	2014	2015	2016	2017	2018	2019	Change 2009-2019		2009	2010	2011	2012	2013	2014	2015	2016	2017	2018	2019	Change 2009-2019		2009	2010	2011	2012	2013	2014	2015	2016	2017	2018
Proportion of occasions within type	0.16279	0.1624	0.15594	0.17054	0.1475	0.15812	0.1754	0.17609	0.16525	0.17839	0.17155	0.00876		0.11911	0.11597	0.13299	0.1379	0.13169	0.13406	0.13149	0.13145	0.1373	0.19445	0.1294	0.01029		0.16959	0.19201	0.1739	0.15942	0.17498	0.17213	0.15098	0.14706	0.14489	0.1492	0.14198	-0.02761		0.10736	0.13872	0.07426	0.0745	0.11388	0.05748	0.06266	0.0532	0.08277	0.07198
Sex composition of the participants
Mixed group	1	0.99	1	1	1	1	1	1	1	1	1	0		0.0180637	0.02	0.0501579	0.0288421	0.0278084	0.0373367	0.0371407	0.0301367	0.0235592	0.365296	0.0530892	0.0350256		0.171645	0.23	0.201354	0.17094	0.215768	0.207048	0.129326	0.135495	0.0416902	0.0148392	0.0500483	-0.121597		0.681504	0.74	0.681495	0.679651	0.742804	0.667116	0.628078	0.62087	0.561226	0.684706
Mixed pair	0.0019543	0.02	0.00479386	0.00442287	0.012972	0.0094344	0.00428454	0.0016138	0.010717	0.00166024	0.00684592	0.00489162		0.0219135	0.01	0.00788195	0.00562533	0.0155389	0.0154538	0.0243811	0.041033	0.0242651	0.0316883	0.0161895	-0.00572398		0.0839233	0.08	0.0904918	0.0903133	0.0708742	0.0729043	0.0903559	0.0467952	0.0691604	0.0586851	0.064266	-0.0196573		0.118286	0.07	0.0377093	0.0571074	0.0969759	0.0471707	0.0540333	0.0809216	0.0862158	0.0574499
Male group	0.00676995	0	0.000372413	0.00272226	7.61985e-24	0.00308673	7.61985e-24	0.000778239	7.61985e-24	7.61985e-24	0.00177004	-0.0049999		0.800452	0.84	0.833075	0.783442	0.765615	0.803165	0.719828	0.732745	0.783693	0.44847	0.767345	-0.0331067		0.112289	0.11	0.0890136	0.125178	0.11224	0.0791369	0.0594252	0.118145	0.0523622	0.109785	0.0947412	-0.0175474		0.174858	0.14	0.190252	0.208607	0.158697	0.157401	0.190302	0.142196	0.201456	0.14781
Male pair	0.00314047	0	0.000522255	0.000610302	0.00183534	0.00123883	0.000384132	0.00182404	0.00524585	7.61985e-24	7.61985e-24	-0.00314047		0.152082	0.14	0.12763	0.191359	0.181786	0.138778	0.185985	0.175447	0.171028	0.139034	0.18261	0.0305283		0.231918	0.21	0.185921	0.15392	0.185057	0.213077	0.207191	0.189821	0.278451	0.245917	0.274012	0.0420936		0.0659081	0.08	0.051987	0.053425	0.0687856	0.0544929	0.0373151	0.0570902	0.0534611	0.017569
Male alone	0.00196161	0.01	0.000867929	0.00267305	0.0047652	0.000310836	0.00108447	0.00166538	7.61985e-24	7.61985e-24	0.00217329	0.000211677		0.0231861	0.01	0.0145987	0.0166716	0.0189006	0.0335641	0.0200643	0.015822	0.0161488	0.0176642	0.0336331	0.010447		0.341664	0.31	0.369255	0.437572	0.371231	0.363902	0.444507	0.452372	0.521649	0.436635	0.454876	0.113212		0.0202835	0.02	0.0118814	0.0177288	0.0267609	0.0141877	0.0129971	0.0312442	0.0201203	0.0116334
Female group	0.000590348	0	7.61985e-24	1.21511e-05	0.00115163	7.61985e-24	2.3644e-11	0.0015534	1.48337e-05	7.61985e-24	7.61985e-24	-0.000590348		0.0198809	0.02	0.0280254	0.0234374	0.0346803	0.0265532	0.0398986	0.0388732	0.0189761	0.0163404	0.00408504	-0.0157959		0.0159931	0.01	0.0165143	0.00257694	0.00508211	0.0103731	0.00979807	0.00600144	0.00561693	0.0219324	0.0146595	-0.00133364		0.0811146	0.07	0.117788	0.107395	0.0543726	0.125729	0.129573	0.10182	0.122754	0.0947813
Female pair	0.000528729	0	0.000116715	7.61985e-24	0.000785261	7.61985e-24	7.61985e-24	7.61985e-24	7.61985e-24	0.00104599	7.61985e-24	-0.000528729		0.0151193	0.01	0.00297086	0.00997112	0.0100792	0.0056472	0.0232297	0.0111902	0.0094455	0.0242961	0.00995657	-0.00516269		0.0297749	0.05	0.0315272	0.0171378	0.0244112	0.0444578	0.0403327	0.0330952	0.0258987	0.0640285	0.0365518	0.0067769		0.0263374	0.04	0.03478	0.0247797	0.0285415	0.0397456	0.0427931	0.0390417	0.0515821	0.054093
Female alone	0.000162819	0	7.61985e-24	0.00218612	7.61985e-24	7.61985e-24	0.00017796	0.00157199	7.61985e-24	0.00140434	0.00101992	0.000857104		0.000434059	0	7.61985e-24	7.61985e-24	0.000249969	0.000646804	0.00145437	0.000247021	0.000723067	0.000239683	3.33248e-09	-0.000434056		0.0388096	0.04	0.0464334	0.0318712	0.0550559	0.0357816	0.0460924	0.0391152	0.036386	0.065649	0.0529187	0.0141091		0.0054235	0	0.00307214	0.0032491	0.00693525	0.000809433	0.00924895	0.00735435	1.17795e-13	0.00212151
Companionship while drinking
With partner	0.285538	0.31	0.31854	0.281543	0.34622	0.326167	0.319744	0.337739	0.368406	0.409082	0.350894	0.0653557		0.0115382	0	0.000621653	0.00490701	0.006118	0.000988532	0.0161904	0.0132671	0.0112819	0.0904309	0.00431094	-0.00722725		0.0828779	0.09	0.105661	0.0741538	0.0992795	0.0984327	0.0831423	0.0683343	0.0389402	0.0484175	0.0397184	-0.0431594		0.227501	0.23	0.135536	0.151991	0.233809	0.126934	0.159088	0.165417	0.140092	0.146007
With friends	0.808849	0.82	0.833618	0.783013	0.815342	0.81908	0.764484	0.78873	0.709048	0.439211	0.683456	-0.125393		0.942842	0.94	0.928481	0.95143	0.953726	0.941313	0.890434	0.95974	0.927853	0.92542	0.9568	0.0139575		0.221015	0.23	0.20898	0.109303	0.154812	0.169495	0.174725	0.14637	0.205329	0.154418	0.167451	-0.0535636		0.798866	0.77	0.890146	0.887529	0.779864	0.918312	0.898992	0.801494	0.878196	0.882941
With family	0.149095	0.14	0.128512	0.137153	0.148165	0.122077	0.110296	0.12431	0.123368	0.241425	0.118822	-0.0302726		0.0446134	0.04	0.0467662	0.0427584	0.0450585	0.0391058	0.0409345	0.0475781	0.0358264	0.0554963	0.0399113	-0.00470218		0.0864853	0.09	0.0851662	0.0948993	0.107655	0.118539	0.103498	0.0818759	0.0754203	0.135362	0.0900389	0.00355359		0.116792	0.16	0.0720422	0.0543367	0.187438	0.0458924	0.055252	0.0787256	0.0623258	0.065949
With other	0.0698617	0.06	0.0588702	0.101299	0.0741971	0.0798468	0.100006	0.076853	0.10489	0.155808	0.102373	0.0325111		0.0455909	0.04	0.0483434	0.0359169	0.0358646	0.0504278	0.0785407	0.0229891	0.046826	0.0259464	0.0361431	-0.00944772		0.222839	0.23	0.156368	0.213016	0.207594	0.162823	0.122012	0.1767	0.0884514	0.0936516	0.121259	-0.10158		0.169468	0.18	0.105097	0.117023	0.144741	0.111332	0.0841693	0.132722	0.092064	0.0818956
Child present (on-trade only)	0.068632	0.07	0.0572833	0.0636295	0.0759111	0.0539375	0.0608071	0.0637178	0.0388836	0.0957745	0.0407256	-0.0279064		0.00846585	0.01	0.00826758	0.0121582	0.0174337	0.00892597	0.00628396	0.00770761	0.00677245	0.0137554	0.00274082	-0.00572503		0.0108895	0.02	0.0125909	0.010003	0.0249097	0.0082774	0.0138406	0.00488091	0.00540396	0.0278207	0.019517	0.00862742		0.0480369	0.09	0.00387174	0.00776205	0.116874	7.61985e-24	7.61985e-24	0.000606572	7.61985e-24	0.00499186
Venue
Traditional or local pub	0.53594	0.59	0.512541	0.548119	0.504957	0.509786	0.449653	0.474915	0.470052	0.300907	0.496841	-0.0390983		0.548794	0.58	0.501337	0.514978	0.490818	0.532659	0.510824	0.494144	0.528595	0.554535	0.540669	-0.00812548		0.517584	0.48	0.483208	0.490904	0.451958	0.412365	0.410096	0.467008	0.456903	0.427349	0.424075	-0.0935094		0.383007	0.34	0.292454	0.292532	0.376116	0.234032	0.262013	0.12711	0.218325	0.190386
Modern bar or pub	0.128197	0.09	0.0985515	0.109413	0.121534	0.122798	0.148848	0.129374	0.142446	0.145531	0.148271	0.0200739		0.116742	0.11	0.128634	0.127897	0.156778	0.152585	0.137129	0.132929	0.126718	0.1277	0.164252	0.0475097		0.139356	0.19	0.189733	0.175454	0.17411	0.172522	0.165857	0.132096	0.142796	0.143623	0.166893	0.0275369		0.462361	0.43	0.442183	0.442821	0.425185	0.41638	0.411103	0.319631	0.388122	0.339769
Pub restaurant	0.0751625	0.08	0.104079	0.0995394	0.120899	0.110304	0.142168	0.116659	0.147939	0.221249	0.121869	0.046706		0.0896572	0.1	0.0975555	0.121442	0.133721	0.122085	0.137901	0.141103	0.122348	0.11549	0.142109	0.0524522		0.118473	0.14	0.127473	0.131929	0.168643	0.167431	0.18465	0.185724	0.18785	0.173241	0.158001	0.0395275		0.123839	0.12	0.100171	0.105016	0.155506	0.0974048	0.119215	0.041982	0.115126	0.0560487
Restaurant	0.000780425	0	0.0013943	0.00140195	0.00929248	0.00169432	0.00504316	0.00620243	0.00844987	0.0832559	0.00378625	0.00300582		0.00271489	0	0.00972699	0.00270717	0.00294323	0.00328422	0.00304572	0.00204226	0.00366314	7.61985e-24	0.00348087	0.000765977		0.0280053	0.01	0.0127885	0.0100666	0.0198003	0.0101217	0.0213061	0.0164757	0.0181907	0.0261406	0.0346206	0.00661529		0.132691	0.11	0.0512416	0.0392544	0.146457	0.0789743	0.0823383	0.0809057	0.091144	0.0225138
Family pub	0.0569083	0.06	0.0730214	0.0759097	0.0694315	0.0661161	0.0944866	0.0624717	0.0810074	0.0802348	0.0607797	0.00387147		0.0368781	0.05	0.0604742	0.0561219	0.0724375	0.0540595	0.0750156	0.0617229	0.0450561	0.063802	0.0601226	0.0232445		0.0695357	0.1	0.0593654	0.0904322	0.0943798	0.0976958	0.099566	0.0911278	0.113079	0.0914993	0.0765943	0.00705858		0.0621449	0.06	0.0306032	0.0339807	0.0954902	0.0147659	0.0299796	0.0165393	0.0206272	0.0230046
Club or late night venue	0.00484709	0	0.00872679	0.00946128	0.00487728	0.00984147	0.00211377	0.0123639	0.0136562	0.0146339	0.0224409	0.0175938		0.000460675	0	0.00225208	0.00536233	0.00129573	0.0012397	0.00492465	0.00308016	7.61985e-24	0.00115019	0.00321632	0.00275564		0.00688542	0.02	0.0132112	0.00339106	0.0240311	0.0572573	0.0221584	0.00806795	0.00596503	0.0222423	0.0224676	0.0155822		0.375106	0.3	0.508662	0.51294	0.361133	0.552053	0.443533	0.653708	0.375406	0.547295
Social or Working men's club	0.168161	0.19	0.141135	0.127365	0.144457	0.131311	0.11748	0.116851	0.11358	0.0365888	0.0900442	-0.0781164		0.168972	0.17	0.18552	0.150249	0.14158	0.140438	0.122907	0.139626	0.134117	0.157295	0.111365	-0.0576074		0.0589623	0.05	0.0594202	0.0514456	0.0461809	0.0324479	0.0417682	0.0431029	0.0399006	0.0400011	0.0473833	-0.0115789		0.0315016	0.05	0.016995	0.0131192	0.0167407	0.0114495	0.0345435	0.0122836	0.0143465	0.0293313
Student bar or pub	0.0207465	0.01	0.0193918	0.0178432	0.0118727	0.0251539	0.0157832	0.0173325	0.0186434	0.00763381	0.0131329	-0.00761353		0.00484469	0.01	0.00861238	0.00595709	0.00839332	0.00799604	0.00214119	0.00869145	0.00622149	0.00429003	0.00802526	0.00318057		0.0103235	0.01	0.00704361	0.00748308	0.00792234	0.00779304	0.00505583	0.0024467	0.00373754	0.00456977	0.0121143	0.00179081		0.0574469	0.06	0.0666999	0.0613313	0.0592449	0.0506945	0.0397532	0.0223199	0.0462971	0.0495255
Other on-trade venue	0.0562728	0.02	0.0884063	0.0670149	0.0686589	0.0738579	0.0827039	0.10617	0.0652307	0.150889	0.0793543	0.0230815		0.112677	0.06	0.128161	0.118598	0.100494	0.0866893	0.0915757	0.0910469	0.110601	0.0664084	0.077287	-0.03539		0.0937761	0.06	0.0894293	0.0877816	0.062102	0.0864544	0.090098	0.0943587	0.0983513	0.114433	0.116976	0.0231997		0.0938504	0.18	0.0843426	0.0804068	0.0934083	0.0537628	0.0761222	0.076913	0.123513	0.0767061
Multiple venues (dummy)	0.0358428	0.04	0.0347882	0.0428821	0.0313023	0.0353264	0.0268683	0.0229153	0.0280805	0.0197528	0.0241892	-0.0116536		0.0943476	0.07	0.10995	0.0944635	0.093058	0.0892394	0.062714	0.0615507	0.045211	0.0790014	0.0724961	-0.0218516		0.0228222	0.03	0.0319173	0.0288813	0.0295278	0.0304788	0.0183224	0.0174608	0.0404146	0.0314612	0.0295904	0.0067682		0.440847	0.37	0.372353	0.370939	0.375304	0.317443	0.313562	0.218652	0.243869	0.334918
Venue location
City or large town centre	0.140182	0.1	0.131982	0.156924	0.186649	0.142397	0.155953	0.222807	0.194274	0.238505	0.237123	0.0969408		0.19316	0.18	0.189455	0.176512	0.192341	0.222749	0.164902	0.188481	0.220618	0.225499	0.257619	0.0644584		0.210203	0.3	0.245075	0.202479	0.245157	0.231469	0.248729	0.27722	0.240337	0.278331	0.322175	0.111972		0.609283	0.52	0.61382	0.6448	0.595222	0.710638	0.571416	0.748424	0.674847	0.641556
Residential area or large town	0.143182	0.14	0.13957	0.131757	0.131076	0.120457	0.130616	0.113757	0.10581	0.0976331	0.129959	-0.0132223		0.172532	0.16	0.135135	0.124531	0.137225	0.144686	0.158874	0.139278	0.0931339	0.161214	0.157104	-0.0154276		0.115225	0.09	0.0970465	0.0887272	0.0867375	0.0817067	0.0815467	0.0883023	0.0957586	0.110201	0.0852037	-0.0300211		0.0585599	0.06	0.0503203	0.0552273	0.0802268	0.0319254	0.0531612	0.0427778	0.0211591	0.0467512
Small town	0.414184	0.4	0.436749	0.410443	0.398281	0.418199	0.400993	0.36631	0.424035	0.323272	0.363395	-0.0507897		0.392762	0.42	0.428863	0.428014	0.418978	0.411313	0.421152	0.445724	0.453324	0.439125	0.41717	0.0244079		0.4107	0.41	0.390613	0.45027	0.453627	0.43595	0.411024	0.396784	0.415011	0.330074	0.388029	-0.022671		0.422261	0.4	0.403458	0.367325	0.447977	0.317084	0.421904	0.249102	0.270267	0.299378
Village or rural	0.293237	0.35	0.278574	0.296884	0.292171	0.296693	0.303504	0.281715	0.274661	0.275223	0.240719	-0.0525179		0.24754	0.26	0.255327	0.278549	0.260902	0.241918	0.258248	0.24434	0.238966	0.199154	0.188092	-0.0594477		0.235559	0.2	0.237512	0.235507	0.20691	0.217666	0.22706	0.200303	0.233028	0.224722	0.160217	-0.0753426		0.0762238	0.09	0.0475065	0.0520668	0.106132	0.0302479	0.0406121	0.0321514	0.0590716	0.0457985
Edge of town, retail park or entertainment complex	0.0095305	0	0.013939	0.00756442	0.00782891	0.0104109	0.0116936	0.013086	0.00484244	0.0541357	0.023224	0.0136935		0.00618929	0	0.0221242	0.0145853	0.00970533	0.00592428	0.0100051	0.000934513	0.00330804	0.00194441	0.00656839	0.000379106		0.0157115	0.01	0.0175017	0.0169156	0.0128002	0.0218602	0.0155946	0.0241144	0.0187417	0.0459513	0.0241685	0.008457		0.0377891	0.09	0.0211554	0.016902	0.0569079	0.0138776	0.0178619	0.0209003	0.0256656	0.0188481
Other	0.0191247	0.02	0.0306453	0.0210917	0.0118408	0.0317304	0.0247982	0.0223285	0.0232529	0.0368508	0.0352109	0.0160862		0.0170982	0.02	0.00812014	0.0136655	0.0200912	0.0142447	0.0172677	0.0158473	0.0154703	0.0117296	0.0193274	0.00222924		0.0356373	0.02	0.0299597	0.0283199	0.0245751	0.0347705	0.0359894	0.0378442	0.0259632	0.0394195	0.050998	0.0153607		0.0590166	0.1	0.0391017	0.0443945	0.0792591	0.0275172	0.0465529	0.0216964	0.0525522	0.0579765
Reason for choosing on-trade venue
Convenient to where I work, live or was going	0.353431	0.36	0.35294	0.34787	0.355517	0.353269	0.313409	0.313246	0.34774	0.309485	0.362212	0.00878105		0.324988	0.34	0.366538	0.356311	0.382475	0.404468	0.411329	0.380879	0.380908	0.370681	0.428353	0.103365		0.483849	0.46	0.443269	0.438436	0.38375	0.376211	0.423183	0.418817	0.377541	0.332233	0.404744	-0.0791045		0.426403	0.35	0.319959	0.296526	0.321611	0.264736	0.263071	0.207233	0.223425	0.289533
Quality or range of the drinks, food or service	0.140507	0.14	0.107108	0.111066	0.127298	0.118438	0.138796	0.136695	0.143073	0.257411	0.132851	-0.0076558		0.188652	0.2	0.157538	0.172567	0.201093	0.163036	0.145934	0.174129	0.151485	0.132394	0.163976	-0.0246761		0.191231	0.22	0.198551	0.200154	0.21788	0.208833	0.218589	0.199007	0.182983	0.225979	0.207228	0.0159967		0.314499	0.3	0.186289	0.215992	0.367353	0.22151	0.259308	0.221075	0.306688	0.166812
My regular or local place	0.493669	0.53	0.442199	0.455993	0.479407	0.45622	0.402058	0.386843	0.387584	0.183326	0.3974	-0.0962695		0.531976	0.52	0.486561	0.462907	0.506027	0.523393	0.487415	0.478846	0.503502	0.514322	0.532914	0.000938535		0.374504	0.36	0.390695	0.378663	0.356432	0.320155	0.323481	0.362299	0.42257	0.348955	0.341737	-0.0327668		0.237066	0.19	0.220192	0.239127	0.23436	0.199094	0.192682	0.155909	0.147371	0.157412
Friendly atmosphere or staff	0.29695	0.3	0.31675	0.274157	0.316303	0.296484	0.299919	0.297158	0.278024	0.201785	0.268673	-0.0282765		0.295472	0.28	0.300208	0.293882	0.281871	0.281233	0.291168	0.281293	0.306075	0.324607	0.276378	-0.0190942		0.26438	0.22	0.278083	0.20972	0.276479	0.220908	0.251919	0.225896	0.204798	0.210749	0.214967	-0.0494127		0.344165	0.31	0.291402	0.307949	0.304991	0.288953	0.298277	0.262456	0.292813	0.230686
Cheap or has special offers on food	0.153722	0.14	0.164617	0.17548	0.202374	0.148564	0.207888	0.159164	0.158777	0.166618	0.180313	0.026591		0.184638	0.23	0.247334	0.251621	0.268732	0.222542	0.217234	0.219095	0.225366	0.218692	0.250108	0.0654697		0.164837	0.26	0.208869	0.242564	0.228296	0.21899	0.238137	0.202502	0.206673	0.216317	0.255203	0.090366		0.328304	0.35	0.434483	0.456255	0.371477	0.384587	0.366913	0.295702	0.320413	0.364395
I feel at home, safe or comfortable	0.266078	0.26	0.285979	0.272725	0.276739	0.228646	0.253024	0.219431	0.226346	0.18864	0.232791	-0.0332872		0.283137	0.26	0.255204	0.308766	0.281683	0.257972	0.304742	0.273318	0.24155	0.274144	0.231519	-0.0516179		0.298898	0.26	0.233028	0.268263	0.267265	0.238422	0.260592	0.259255	0.260677	0.208372	0.209472	-0.0894256		0.266403	0.26	0.225061	0.26084	0.280799	0.216374	0.261092	0.187605	0.177878	0.163416
I know people or it’s a good place to meet up	0.384163	0.43	0.419439	0.386314	0.390163	0.373466	0.35352	0.345264	0.297904	0.213314	0.30043	-0.0837329		0.438779	0.41	0.456139	0.418828	0.396715	0.409473	0.370556	0.378832	0.375449	0.389582	0.375938	-0.0628412		0.168437	0.15	0.154834	0.131142	0.134707	0.130721	0.118213	0.112081	0.12505	0.102916	0.134286	-0.0341503		0.444131	0.38	0.470337	0.441623	0.334441	0.410655	0.363209	0.308501	0.293063	0.337869
Can watch sport or has the right music	0.0962242	0.08	0.0765075	0.0876291	0.0612609	0.0865984	0.0744424	0.0914413	0.0676849	0.025541	0.064364	-0.0318602		0.123203	0.13	0.140377	0.125066	0.145124	0.152559	0.120147	0.135023	0.126647	0.147675	0.132032	0.00882962		0.0613873	0.05	0.053543	0.0825294	0.0830227	0.0604132	0.0630733	0.0707037	0.0611892	0.0690896	0.0792313	0.0178441		0.38798	0.31	0.357418	0.382415	0.327361	0.432879	0.361188	0.399431	0.295701	0.336498
Lively atmosphere	0.0579776	0.04	0.0566982	0.0583605	0.0484845	0.0387255	0.0380649	0.0654718	0.0457272	0.0412184	0.036359	-0.0216185		0.0474476	0.05	0.0597262	0.0523996	0.0472715	0.050373	0.0476118	0.0466233	0.037865	0.051148	0.0438706	-0.00357706		0.0239252	0.02	0.0284176	0.0185692	0.0313875	0.0354471	0.0242534	0.0259717	0.0155549	0.0263371	0.0192449	-0.00468032		0.389111	0.32	0.405259	0.394679	0.290773	0.37302	0.368576	0.339671	0.316663	0.366111
Quiet	0.0683928	0.03	0.0412784	0.0365564	0.0370341	0.0296887	0.0450905	0.0502943	0.049013	0.0608371	0.0535734	-0.0148194		0.0589845	0.06	0.0584163	0.0606157	0.0558252	0.0577604	0.0528743	0.0468139	0.0526218	0.0410842	0.0460086	-0.0129759		0.137741	0.13	0.0962482	0.132386	0.106576	0.113527	0.130767	0.13022	0.129063	0.107532	0.0998452	-0.0378954		0.0827354	0.05	0.0233846	0.0364502	0.0899671	0.0277237	0.0305327	0.0218005	0.0158814	0.0191985
Open till late	0.0260049	0.01	0.021431	0.0244511	0.0213705	0.0239189	0.0241707	0.0239274	0.0255856	0.0229919	0.0158763	-0.0101286		0.0272969	0.02	0.0110745	0.0138678	0.0223819	0.0302066	0.0324471	0.0186436	0.0221287	0.0200753	0.0241455	-0.0031514		0.0132749	0.02	0.0123156	0.0153584	0.0189066	0.0279846	0.0256559	0.0139519	0.0250901	0.0253969	0.0295018	0.0162269		0.273858	0.21	0.291759	0.305399	0.25058	0.281812	0.294502	0.272554	0.222705	0.295806
Other	0.214287	0.23	0.20808	0.225094	0.212188	0.242741	0.241773	0.277684	0.232836	0.318578	0.214138	-0.000148594		0.193854	0.17	0.185793	0.185257	0.184459	0.1945	0.148467	0.168567	0.170035	0.12323	0.138331	-0.0555236		0.178411	0.21	0.172891	0.170168	0.191905	0.198411	0.200298	0.170251	0.157882	0.191772	0.157743	-0.0206679		0.516092	0.5	0.425625	0.411155	0.446381	0.380956	0.415104	0.381451	0.405622	0.297161
Purpose of occasion
Sociable get together	0.47408	0.46	0.453333	0.375019	0.494424	0.421731	0.373522	0.393468	0.417312	0.253761	0.361266	-0.112814		0.404035	0.43	0.420561	0.371729	0.428014	0.415925	0.35908	0.420727	0.405811	0.466121	0.381627	-0.0224075		0.0125011	0.01	0.0170847	0.0144261	0.0128923	0.0336144	0.0178891	0.00978135	0.018823	0.0169429	0.0255991	0.013098		0.285132	0.28	0.335946	0.347228	0.24079	0.29585	0.35189	0.229513	0.314363	0.265902
Quiet drink	0.099232	0.09	0.108404	0.105434	0.0835266	0.0794809	0.085783	0.0883797	0.101757	0.0867612	0.0912092	-0.00802277		0.139102	0.12	0.107888	0.127626	0.126936	0.0984571	0.119595	0.111048	0.10435	0.10833	0.0896105	-0.0494913		0.324816	0.31	0.341165	0.339311	0.344729	0.347819	0.401484	0.3482	0.406419	0.308918	0.334541	0.00972506		0.0462594	0.05	0.0329699	0.0297121	0.0622013	0.0227502	0.0239695	0.0334317	0.0302615	0.0228684
Big night out, party or special occasion	0.0196703	0.03	0.0371863	0.0433379	0.0442332	0.0356466	0.0477055	0.0453071	0.0287196	0.0708762	0.038426	0.0187557		0.00718484	0.01	0.0154862	0.0144491	0.02316	0.0143982	0.0133831	0.0163423	0.003953	0.0200992	0.0171585	0.00997366		0.00412115	0	0.00239781	0.00596417	0.00337514	0.00689003	0.00262538	0.000163083	0.00512482	0.0143512	0.0077577	0.00363655		0.290356	0.26	0.310351	0.261595	0.21006	0.282615	0.267495	0.25644	0.247997	0.281151
Family occasion	0.0127432	0.01	0.00628738	0.012214	0.0188619	0.00846444	0.0128042	0.0059199	0.00962399	0.0301707	0.00659621	-0.00614701		0.00106984	0	0.00151658	0.00203926	5.9355e-05	7.61985e-24	0.00139438	0.0014281	7.61985e-24	0.00106776	0.00190373	0.000833884		0.00319452	0	7.61985e-24	0.00481017	0.00527228	0.007015	0.00880442	0.00325712	0.00125933	0.0054034	0.00222023	-0.000974298		0.0143509	0.03	0.00307158	0.000349831	0.049142	0.00887475	0.00165923	0.0131606	0.00867424	0.00077924
Part of another occasion	0.0293091	0.02	0.029209	0.0455666	0.029855	0.0409931	0.0467007	0.0447012	0.0349303	0.0413273	0.027348	-0.00196103		0.046848	0.02	0.0501465	0.0550381	0.0487428	0.0444719	0.0470774	0.0516916	0.0364526	0.0262176	0.0409989	-0.00584906		0.026027	0.02	0.0283008	0.0157404	0.0216043	0.0416206	0.0309218	0.0217107	0.0222473	0.0359486	0.0500611	0.0240342		0.0253334	0.03	0.0179741	0.0159444	0.0269057	0.00814745	0.011345	0.0183157	0.0351102	0.00838244
Live event	0.0388054	0.05	0.0466133	0.0470513	0.0278337	0.0546203	0.0536175	0.0762852	0.0331093	0.0269645	0.0293565	-0.00944894		0.0949589	0.06	0.107609	0.0847112	0.0697494	0.0677304	0.0798256	0.0841142	0.0835185	0.0613905	0.0747305	-0.0202284		0.0137483	0.02	0.0201443	0.0299892	0.0207561	0.0265967	0.0245941	0.0318454	0.0298227	0.0326849	0.0328733	0.0191251		0.0504371	0.08	0.0427324	0.0646307	0.0586684	0.063229	0.0595547	0.11583	0.0899101	0.0717204
Going clubbing	0.00138504	0	0.00402418	0.00294911	0.00108693	0.00123234	0.000151439	0.00125037	0.004744	0.00218197	0.000633374	-0.000751662		0.00075146	0	0.000339165	7.61985e-24	7.61985e-24	0.00169815	7.61985e-24	0.0010949	7.61985e-24	0.000716938	0.00571513	0.00496367		0.003792	0	0.000765911	0.00280294	0.00511442	0.00288527	0.00219098	0.0017154	0.00376461	0.00723888	0.0065673	0.0027753		0.118952	0.11	0.177312	0.185705	0.139917	0.251494	0.200269	0.206376	0.17342	0.257246
Other (on-trade)	0.354611	0.36	0.346979	0.400547	0.343651	0.387247	0.408391	0.377598	0.408794	0.515001	0.481594	0.126983		0.331204	0.38	0.332225	0.383845	0.339873	0.399548	0.409194	0.346511	0.409734	0.356344	0.433287	0.102083		0.63384	0.66	0.604407	0.612116	0.618289	0.554255	0.536584	0.60631	0.540621	0.597916	0.570121	-0.063719		0.329514	0.29	0.211526	0.237198	0.413706	0.212949	0.213114	0.238703	0.1978	0.164446
Motivation for the occasion
To wind down or chill out	0.165947	0.16	0.165085	0.179246	0.144602	0.148175	0.152605	0.148111	0.13424	0.129532	0.155248	-0.0106984		0.156353	0.18	0.169365	0.184453	0.147048	0.154961	0.185861	0.153996	0.148181	0.158781	0.151686	-0.00466758		0.24542	0.25	0.277572	0.271843	0.210774	0.190413	0.19025	0.214516	0.201957	0.220936	0.208518	-0.036902		0.113271	0.1	0.108147	0.0939194	0.120219	0.103658	0.110408	0.0785456	0.0940195	0.0727626
To have time for myself, partner or family	0.0478396	0.05	0.0582214	0.0564436	0.0602966	0.0426595	0.0390838	0.0670612	0.0819402	0.140869	0.076182	0.0283424		0.0291493	0.04	0.0297904	0.0365926	0.0336416	0.029594	0.0302556	0.0235477	0.0212147	0.0210971	0.0317419	0.00259258		0.135938	0.14	0.179135	0.177963	0.183397	0.178291	0.221701	0.185007	0.19411	0.182412	0.203314	0.0673763		0.138017	0.12	0.0491636	0.0547409	0.142799	0.041958	0.0746564	0.113878	0.0746614	0.0536831
To be sociable, bond or feel part of a group	0.308274	0.32	0.273149	0.282716	0.338333	0.367928	0.338783	0.338447	0.295584	0.276301	0.292596	-0.0156776		0.281785	0.29	0.295955	0.303527	0.322676	0.321675	0.312608	0.336319	0.339269	0.312431	0.326355	0.0445694		0.0781524	0.06	0.0739316	0.0482111	0.0707676	0.0664401	0.0447258	0.0596591	0.032797	0.049459	0.0613719	-0.0167805		0.226381	0.27	0.23257	0.242334	0.250655	0.277605	0.25018	0.212708	0.296465	0.286881
To get in the mood or have a laugh	0.27669	0.26	0.34051	0.267144	0.287219	0.24629	0.239445	0.213291	0.247458	0.102482	0.198886	-0.0778044		0.287164	0.29	0.334208	0.295164	0.328848	0.29765	0.286499	0.286874	0.296207	0.345514	0.333708	0.0465438		0.0377809	0.05	0.0574126	0.0327024	0.0512742	0.0388344	0.038385	0.0309785	0.07142	0.0140978	0.0582014	0.0204205		0.425229	0.37	0.521962	0.501211	0.35449	0.398206	0.440947	0.339366	0.383809	0.37826
To treat or reward myself	0.0156342	0.02	0.0274652	0.0383592	0.0330662	0.0253449	0.0314322	0.0222947	0.0259889	0.0458534	0.0477005	0.0320663		0.0234806	0.03	0.0219855	0.0248191	0.0220707	0.0197612	0.0263704	0.0186981	0.0255643	0.0174219	0.0141713	-0.00930938		0.0521385	0.04	0.0464701	0.0611628	0.0628918	0.0601824	0.0655137	0.0704292	0.0504427	0.0779776	0.0931527	0.0410142		0.0647658	0.06	0.0468252	0.0463805	0.0844397	0.0666829	0.0404649	0.0818988	0.0582438	0.0702267
To refresh, recharge or invigorate	0.0372982	0.05	0.0453235	0.0665965	0.0385341	0.035082	0.0491036	0.069131	0.0681236	0.085438	0.0771835	0.0398853		0.0481336	0.04	0.0495363	0.0582828	0.0504709	0.0466189	0.048089	0.0434136	0.059381	0.0490848	0.0301322	-0.0180014		0.132733	0.14	0.123078	0.129896	0.136784	0.172136	0.176207	0.144152	0.139843	0.120563	0.105757	-0.0269762		0.0352119	0.06	0.0355665	0.0432234	0.088752	0.0718492	0.0516444	0.0698937	0.0456133	0.027254
To have a break	0.0823986	0.09	0.0545045	0.0600442	0.0618443	0.057618	0.063284	0.0586119	0.0634606	0.108212	0.0765972	-0.00580136		0.0898801	0.08	0.0592694	0.0560847	0.0673236	0.0811562	0.0529793	0.0649411	0.0524454	0.0638247	0.0589303	-0.0309498		0.207347	0.23	0.167257	0.180539	0.189662	0.1676	0.178757	0.174999	0.18605	0.162834	0.159638	-0.0477089		0.0459893	0.06	0.0321775	0.0350758	0.0611206	0.0355507	0.0400773	0.0476756	0.0479596	0.0470237
To be up for it, get drunk or let go	0.0170933	0.02	0.0186899	0.0200666	0.0109223	0.0262333	0.0193158	0.0211596	0.0258536	0.0320402	0.0218324	0.00473907		0.0153088	0.02	0.0137578	0.0132	0.0184107	0.0134439	0.0194807	0.023554	0.0246295	0.0118901	0.0137708	-0.00153806		0.0228654	0.03	0.0299563	0.0400364	0.0463583	0.0653382	0.0382358	0.0528655	0.0597256	0.0394375	0.0503484	0.027483		0.0645913	0.09	0.0889097	0.121248	0.101983	0.126238	0.106081	0.122888	0.0581571	0.0975882
Other	0.0801673	0.08	0.0529353	0.0609873	0.0795542	0.0817224	0.104814	0.0947676	0.0949581	0.111142	0.0958636	0.0156963		0.106032	0.06	0.0812638	0.0688858	0.0600707	0.0829585	0.0830631	0.0900878	0.0893218	0.0608267	0.0953572	-0.0106749		0.120133	0.08	0.0760987	0.0966157	0.0995055	0.0965035	0.0807714	0.10975	0.115844	0.15969	0.109435	-0.010698		0.0528991	0.04	0.0128101	0.011904	0.0251565	0.0269961	0.027104	0.048959	0.0460705	0.0321952
General activities while drinking
Wacthing TV (off- and on-trade)	0.0967582	0.15	0.106938	0.14399	0.110852	0.117836	0.117675	0.131971	0.110949	0.057151	0.112825	0.0160673		0.208462	0.21	0.215085	0.221103	0.199918	0.242933	0.231126	0.228265	0.216568	0.199672	0.260754	0.0522912		0.108073	0.12	0.124194	0.166012	0.173904	0.104759	0.130289	0.152691	0.14969	0.136531	0.169683	0.0616098		0.122323	0.13	0.0591694	0.122518	0.158566	0.0858142	0.0785251	0.034875	0.0705921	0.0520772
Dance or listen to a band, act or DJ	0.124413	0.09	0.104673	0.0855354	0.122733	0.111919	0.102355	0.129419	0.081173	0.0806763	0.0948342	-0.029579		0.0384521	0.04	0.0535084	0.0335291	0.0363698	0.0389391	0.0348382	0.0460509	0.0327183	0.0865974	0.0378792	-0.000572857		0.0271802	0.03	0.0264557	0.0219841	0.0314951	0.0529001	0.0336437	0.027082	0.0292627	0.0264847	0.0503282	0.023148		0.523583	0.5	0.637275	0.648089	0.538807	0.661673	0.66944	0.762032	0.612313	0.722579
Drink outside	0.129968	0.14	0.1163	0.11724	0.095709	0.10895	0.11554	0.123153	0.104828	0.0946669	0.117494	-0.0124738		0.101185	0.08	0.0804483	0.0731794	0.0907547	0.0827007	0.0868302	0.0798176	0.0780794	0.0859545	0.0825338	-0.0186508		0.0895729	0.11	0.101249	0.095047	0.0642486	0.101455	0.0909495	0.082875	0.0692844	0.0769152	0.0727556	-0.0168173		0.21336	0.21	0.191894	0.222912	0.212331	0.185677	0.205575	0.164264	0.167783	0.198317
Pool, darts or bowling	0.129288	0.12	0.117631	0.105727	0.10427	0.112045	0.101828	0.0976176	0.0953289	0.0489121	0.101118	-0.0281706		0.180303	0.14	0.156289	0.151455	0.137241	0.144225	0.146106	0.134639	0.125999	0.117328	0.1382	-0.0421026		0.0264561	0.04	0.045333	0.0478477	0.0411059	0.048125	0.0281515	0.0405202	0.0286754	0.02579	0.0393519	0.0128958		0.115923	0.13	0.0782562	0.101996	0.167956	0.0602975	0.0740094	0.0353631	0.0536714	0.0619423
Karaoke or juke box	0.0613259	0.06	0.0586333	0.0603542	0.0526201	0.0549346	0.0549163	0.0535004	0.0463272	0.0171694	0.0543174	-0.00700847		0.0327273	0.04	0.0385791	0.0358705	0.0414632	0.0221457	0.0276008	0.0284074	0.0282813	0.0640443	0.0300427	-0.00268456		0.0158774	0.02	0.0157633	0.0245801	0.0113303	0.0196026	0.0186385	0.0149499	0.0225063	0.0264818	0.0144412	-0.00143619		0.0907804	0.11	0.0713761	0.0918007	0.117767	0.0500645	0.0732193	0.0244348	0.0393096	0.0427279
Pub quiz	0.0778406	0.09	0.0895474	0.0648193	0.0792613	0.0832058	0.0673035	0.0795364	0.0655392	0.0377726	0.0741722	-0.00366839		0.0300446	0.03	0.0314774	0.0290494	0.0414411	0.0400616	0.0300362	0.0274941	0.0268319	0.0472256	0.0307065	0.000661831		0.0115587	0.01	0.00540828	0.0045435	0.00718808	0.00903872	0.0077359	0.00189075	0.00684796	0.00514885	0.00997168	-0.00158707		0.0186646	0.04	0.00967205	0.00471462	0.0432438	0.00761117	0.0209371	0.00096271	0.00212037	0.00404212
Playing a games, fruit or quiz machine	0.0986524	0.08	0.101589	0.0947576	0.0654876	0.0577656	0.0581806	0.0719813	0.0437733	0.0481877	0.0185021	-0.0801503		0.0920056	0.09	0.104029	0.0850865	0.0867509	0.0722921	0.0846851	0.0490832	0.063538	0.0554212	0.0184989	-0.0735068		0.0617354	0.1	0.0734605	0.0862295	0.0832491	0.0661508	0.0792944	0.0578804	0.0346322	0.040664	0.0295118	-0.0322236		0.152582	0.17	0.111575	0.135293	0.179053	0.0814436	0.0828433	0.0437853	0.0348895	0.0446366
Other on-trade activity	0.0389326	0.04	0.0564836	0.0516526	0.0654979	0.0548293	0.0871079	0.0967802	0.0748496	0.0680456	0.115224	0.0762913		0.0393612	0.03	0.0465703	0.041922	0.0641065	0.060413	0.0652266	0.0748769	0.0873759	0.1047	0.114828	0.0754668		0.0172316	0.01	0.0183149	0.0338753	0.0431836	0.0536942	0.0933016	0.105339	0.10947	0.0982319	0.129944	0.112712		0.028593	0.05	0.0125054	0.040864	0.0897925	0.0399493	0.0691365	0.0669665	0.122752	0.109204
Food eaten
No food	0.72304	0.76	0.758893	0.766118	0.711298	0.775107	0.739092	0.736088	0.790513	0.540294	0.775473	0.0524333		0.852731	0.83	0.788718	0.812111	0.797157	0.830532	0.822284	0.824048	0.867077	0.860105	0.846421	-0.00630975		0.76607	0.81	0.829156	0.809114	0.827194	0.830865	0.805675	0.839563	0.872446	0.813207	0.804402	0.0383315		0.622878	0.57	0.77529	0.752239	0.550763	0.776714	0.708738	0.786662	0.689517	0.829267
Snack	0.17131	0.13	0.131909	0.153319	0.157689	0.143299	0.126657	0.12252	0.0930644	0.0997316	0.0984586	-0.0728511		0.0768688	0.1	0.114458	0.11018	0.109124	0.0972953	0.0908876	0.100409	0.0574476	0.0811379	0.0926449	0.0157761		0.0945584	0.06	0.0675965	0.0770596	0.07078	0.0612981	0.076474	0.066289	0.042831	0.0515609	0.0672117	-0.0273467		0.0999809	0.14	0.105056	0.108066	0.134535	0.0618131	0.105057	0.0996704	0.103357	0.0669573
Meal	0.10565	0.1	0.109199	0.0805629	0.131013	0.0815938	0.13425	0.141392	0.116422	0.359974	0.126068	0.0204177		0.0704003	0.06	0.0968242	0.0777088	0.0937187	0.0721732	0.0868286	0.0755435	0.0754752	0.0587569	0.0609339	-0.00946638		0.139371	0.12	0.103247	0.113826	0.102026	0.107837	0.117851	0.0941476	0.0847232	0.135232	0.128387	-0.0109848		0.277141	0.28	0.119654	0.139696	0.314702	0.161473	0.186205	0.113668	0.207126	0.103776
Duration of the occasion												0													0													0
<1 hour	0.0631477	0.05	0.062044	0.0838829	0.0418973	0.071221	0.0737539	0.0707029	0.105826	0.158215	0.101742	0.0385938		0.0644934	0.06	0.0649564	0.0764712	0.0891888	0.0705877	0.0811579	0.090327	0.0723196	0.0401589	0.0603512	-0.00414221		0.452212	0.41	0.427863	0.436042	0.432483	0.415173	0.435549	0.37263	0.327742	0.387048	0.347488	-0.104725		0.0194275	0.04	0.0327596	0.0350804	0.0461016	0.0261719	0.0316833	0.0742807	0.0400825	0.0633629
1-4 hours	0.786768	0.79	0.770926	0.756772	0.813483	0.792301	0.789751	0.76398	0.770707	0.749892	0.767208	-0.0195597		0.794161	0.79	0.779235	0.795413	0.788351	0.769287	0.794754	0.783424	0.78673	0.776234	0.763081	-0.0310801		0.521959	0.56	0.538866	0.517725	0.534487	0.557592	0.532756	0.591167	0.622623	0.558989	0.594207	0.0722477		0.382986	0.42	0.462982	0.437034	0.418355	0.495511	0.479941	0.556058	0.554528	0.59873
4-7 hours	0.13966	0.14	0.157623	0.150329	0.139532	0.130393	0.128041	0.150398	0.113269	0.080256	0.121683	-0.0179775		0.132834	0.13	0.139267	0.12037	0.112494	0.148919	0.118501	0.119041	0.131669	0.171927	0.163573	0.0307387		0.0226259	0.02	0.0304045	0.0382708	0.0231913	0.0175771	0.0249071	0.0326194	0.0398568	0.0478499	0.0468786	0.0242527		0.490474	0.43	0.430774	0.442331	0.42595	0.408461	0.428083	0.320473	0.369657	0.313168
>7 hours	0.0104239	0.01	0.00940728	0.00901537	0.00508748	0.00608533	0.00845467	0.0149193	0.0101981	0.0116371	0.00936728	-0.00105666		0.00851129	0.01	0.0165423	0.00774569	0.00996583	0.0112059	0.00558635	0.0072088	0.0092811	0.01168	0.0129949	0.00448359		0.00320319	0	0.0028667	0.00796208	0.00983883	0.0096577	0.00678813	0.00358392	0.00977803	0.00611354	0.0114274	0.0082242		0.107113	0.11	0.0734841	0.0855544	0.109593	0.0698563	0.0602928	0.049188	0.0357323	0.024739
Start time of the drinking occasion
Morning (Before 12:00)	0.0154353	0.01	0.0220629	0.0242436	0.0139795	0.0138233	0.0198007	0.0250723	0.0276668	0.042869	0.0392953	0.02386		0.0781093	0.05	0.031369	0.0290587	0.0338739	0.0369992	0.0213942	0.0315929	0.0371004	0.0381786	0.0411829	-0.0369264		0.055344	0.06	0.0553588	0.0716677	0.0731072	0.0831773	0.0913776	0.0710569	0.0620263	0.0669714	0.0782702	0.0229263		0.0232	0.04	0.0111799	0.017643	0.0507392	0.0134283	0.018678	0.0214156	0.0104539	0.0105429
Lunchtime (12:00-14:00)	0.0848479	0.1	0.0869668	0.08272	0.0851723	0.0858748	0.084702	0.0987077	0.0865089	0.176006	0.0897635	0.00491556		0.117784	0.13	0.160563	0.150086	0.148822	0.144461	0.152521	0.153373	0.123041	0.10987	0.138554	0.0207706		0.237631	0.25	0.178966	0.230654	0.21437	0.199241	0.197539	0.188888	0.227326	0.198986	0.195614	-0.042017		0.0370927	0.04	0.00803183	0.0134256	0.0562978	0.0084592	0.00888301	0.00789442	0.022849	0.00812568
Afternoon (14:00-17:00)	0.163902	0.2	0.196249	0.220214	0.188174	0.203362	0.228311	0.208704	0.227549	0.214553	0.231365	0.0674628		0.210995	0.19	0.208468	0.1964	0.218092	0.205807	0.234901	0.230079	0.235459	0.23413	0.246375	0.0353802		0.283866	0.28	0.283354	0.296882	0.280688	0.261025	0.279037	0.324912	0.292219	0.298506	0.244638	-0.0392285		0.148103	0.16	0.0722053	0.0736755	0.164019	0.0614011	0.0642068	0.0509885	0.0700632	0.033545
Evening (17:00-22:00)	0.661849	0.64	0.641494	0.590259	0.650491	0.635162	0.612826	0.617925	0.602925	0.486424	0.561608	-0.100241		0.551436	0.58	0.557115	0.559588	0.551867	0.568247	0.531474	0.535411	0.569532	0.575712	0.517533	-0.0339032		0.344122	0.36	0.398532	0.332505	0.360666	0.369484	0.356264	0.344602	0.336108	0.358023	0.389133	0.0450104		0.647386	0.62	0.681667	0.632873	0.548465	0.615604	0.63935	0.539875	0.662878	0.479812
Night-time (After 22:00)	0.0739651	0.06	0.0532275	0.0825633	0.0621832	0.0617781	0.0543606	0.0495907	0.0553495	0.0801486	0.0779679	0.00400274		0.0416756	0.06	0.0424858	0.0648671	0.047344	0.0444853	0.05971	0.0495443	0.0348676	0.0421104	0.0563544	0.0146788		0.0790365	0.06	0.0837895	0.068292	0.0711692	0.0870719	0.0757832	0.0705415	0.082321	0.0775129	0.0923453	0.0133088		0.144218	0.14	0.226916	0.262383	0.180479	0.301107	0.268882	0.379827	0.233756	0.467974
Day of the week
Monday to Friday (17:00)	0.399946	0.43	0.391297	0.402787	0.362227	0.396906	0.378863	0.34378	0.364015	0.360518	0.375629	-0.0243162		0.448009	0.48	0.440611	0.446446	0.43152	0.417016	0.42459	0.414606	0.434603	0.350152	0.390112	-0.0578979		0.575839	0.55	0.511006	0.559465	0.504971	0.502411	0.505743	0.500222	0.476198	0.45878	0.502308	-0.0735306		0.231377	0.27	0.219667	0.218995	0.304422	0.204792	0.196534	0.261678	0.224179	0.213288
Friday (17:00) - Saturday (after midnight)	0.41958	0.38	0.415147	0.444749	0.464025	0.411754	0.468709	0.476418	0.474569	0.474381	0.482994	0.0634134		0.376715	0.39	0.418451	0.419899	0.421711	0.42019	0.421656	0.435859	0.446895	0.495002	0.483702	0.106987	0.106987	0.323007	0.36	0.377071	0.344145	0.386947	0.364903	0.35706	0.370481	0.390677	0.40521	0.379403	0.0563964	0.0563964	0.682612	0.65	0.725572	0.716129	0.602041	0.741099	0.718716	0.666776	0.700254	0.728998
Sunday	0.180474	0.19	0.193556	0.152464	0.173749	0.191341	0.152428	0.179803	0.161416	0.165101	0.141377	-0.0390972		0.175275	0.13	0.140937	0.133655	0.14677	0.162794	0.153753	0.149535	0.118502	0.154846	0.126186	-0.0490889		0.101155	0.09	0.111924	0.0963906	0.108082	0.132687	0.137197	0.129297	0.133125	0.13601	0.118289	0.0171342		0.0860112	0.09	0.054761	0.0648755	0.0935373	0.054109	0.0847497	0.0715464	0.0755674	0.0577136
Volume of alcohol consumed (1 UK unit = 8g ethanol)
0.0-2.0 units	0.0625384	0.05	0.0814717	0.0830907	0.067325	0.082534	0.0931996	0.0868449	0.0657026	0.169097	0.109485	0.0469467		0.019023	0.01	0.0305623	0.0225143	0.0243089	0.0136988	0.0326922	0.040235	0.0284495	0.0235805	0.0266193	0.00759623		0.1263	0.13	0.11573	0.111546	0.137778	0.154354	0.123869	0.114162	0.121413	0.147816	0.160703	0.0344035		0.0263362	0.06	0.0366061	0.0430219	0.0416653	0.0557516	0.0522431	0.106112	0.107775	0.0914679
2.0.3.5 units	0.142208	0.15	0.137958	0.154627	0.134248	0.187514	0.190262	0.193081	0.199475	0.293979	0.185227	0.043019		0.0876888	0.08	0.105101	0.110819	0.105632	0.0956365	0.131034	0.130257	0.120069	0.0771801	0.0830568	-0.00463203		0.350537	0.3	0.311024	0.321135	0.332939	0.336406	0.370853	0.315289	0.264994	0.327048	0.284389	-0.0661484		0.0498855	0.06	0.0614355	0.0453616	0.0588215	0.0593094	0.0625027	0.0990586	0.0829789	0.148232
3.5-5.0 units	0.140023	0.14	0.147094	0.131544	0.117656	0.161623	0.14265	0.153152	0.169305	0.156765	0.140832	0.000809044		0.135457	0.16	0.130612	0.14648	0.136478	0.115342	0.148484	0.151823	0.126717	0.160878	0.144734	0.00927657		0.188941	0.16	0.17449	0.177511	0.175337	0.178801	0.189369	0.165786	0.138969	0.171932	0.162735	-0.0262064		0.066054	0.07	0.0712413	0.0676285	0.061436	0.094888	0.0821749	0.100366	0.146813	0.104173
5.0-12.0 units	0.408672	0.43	0.42465	0.425375	0.486382	0.403587	0.391037	0.383165	0.418748	0.313554	0.406532	-0.00213981		0.490903	0.48	0.462261	0.470354	0.492643	0.503356	0.479422	0.465151	0.494491	0.470389	0.458926	-0.0319763		0.274069	0.33	0.30823	0.313808	0.297631	0.284921	0.267522	0.334192	0.389073	0.279424	0.310035	0.0359659		0.332769	0.28	0.358829	0.325383	0.281235	0.372333	0.322696	0.349426	0.265781	0.336392
12.0-20.0 units	0.184428	0.16	0.152456	0.148872	0.160895	0.121738	0.139889	0.131089	0.112691	0.0472302	0.116	-0.0684279		0.210899	0.21	0.191298	0.189181	0.159519	0.197209	0.148064	0.164893	0.174115	0.180285	0.191782	-0.0191169		0.0367633	0.06	0.0748385	0.0544629	0.0389064	0.0367193	0.0406918	0.0556557	0.0546468	0.0572155	0.0688403	0.032077		0.273819	0.26	0.248667	0.257146	0.269351	0.208614	0.240447	0.198048	0.213193	0.178157
>20 units	0.0621309	0.07	0.0563709	0.0564903	0.0334932	0.0430042	0.042962	0.0526687	0.034078	0.0193752	0.0419239	-0.020207		0.0560289	0.06	0.0801659	0.0606524	0.0814197	0.074758	0.0603041	0.0476417	0.0561583	0.0876884	0.0948813	0.0388524		0.0233898	0.02	0.0156882	0.0215381	0.0174082	0.00879845	0.00769446	0.0149146	0.0309048	0.0165633	0.0132983	-0.0100916		0.251136	0.26	0.223221	0.261459	0.287492	0.209104	0.239936	0.146989	0.183459	0.141578
Predominant beverage type (>50% of units consumed)
Beer	0.721068	0.73	0.652478	0.687642	0.652982	0.624396	0.610903	0.617157	0.609029	0.480116	0.599089	-0.121979		0.888069	0.91	0.861852	0.874816	0.842065	0.861028	0.83541	0.803881	0.846676	0.788534	0.86481	-0.0232598		0.770191	0.76	0.742154	0.769881	0.73373	0.715312	0.730641	0.775289	0.786612	0.694385	0.731697	-0.0384949		0.441377	0.41	0.444671	0.398114	0.371013	0.340154	0.350015	0.307893	0.358284	0.227561
Wine	0.0670972	0.07	0.0877449	0.0793815	0.079088	0.0955566	0.113051	0.0727706	0.127271	0.200328	0.0835593	0.016462		0.0140487	0	0.0158872	0.0101951	0.014451	0.00938396	0.0234064	0.0143803	0.0123516	0.0240975	0.00560704	-0.00844161		0.0675257	0.07	0.0645771	0.0506875	0.0465831	0.0356974	0.0682529	0.0388227	0.0388448	0.0684653	0.0424703	-0.0250554		0.088378	0.1	0.0468491	0.0478381	0.0942165	0.0513214	0.0607554	0.062946	0.0652934	0.0360904
Spirit	0.108546	0.09	0.129772	0.119309	0.140915	0.124035	0.134714	0.145373	0.109788	0.15728	0.163559	0.0550123		0.0399303	0.03	0.040982	0.034804	0.0528509	0.0408811	0.047958	0.060496	0.0338362	0.079724	0.0463167	0.00638643		0.0602124	0.08	0.0873126	0.0543698	0.0785654	0.0818064	0.0810465	0.0614377	0.0523939	0.0991695	0.10279	0.0425779		0.293977	0.31	0.359053	0.380293	0.337483	0.444306	0.435825	0.514567	0.459119	0.545658
Cider	0.0905533	0.09	0.117197	0.099624	0.117513	0.141234	0.123719	0.147406	0.142303	0.141719	0.135725	0.0451721		0.0555442	0.06	0.0786098	0.0758134	0.0883584	0.0844183	0.0929039	0.115244	0.107098	0.107464	0.0832275	0.0276833		0.089323	0.08	0.0902277	0.115787	0.12333	0.150938	0.108971	0.111284	0.114694	0.117857	0.104932	0.0156088		0.104249	0.11	0.0857679	0.099867	0.130471	0.109609	0.114363	0.0659014	0.0810221	0.117709
RTD	0.0127349	0.01	0.0128081	0.0140439	0.0095017	0.0147782	0.0176135	0.0172941	0.0116097	0.0205578	0.0180675	0.00533255		0.0024075	0	0.00266868	0.00437098	0.00227487	0.00428884	0.000321851	0.00599852	3.8439e-05	0.000180354	3.92623e-05	-0.00236824		0.0127476	0.02	0.0157286	0.00927515	0.0177911	0.0162463	0.0110889	0.0131664	0.00745519	0.0201234	0.0181112	0.00536358		0.0720187	0.07	0.0636588	0.0738878	0.0668154	0.0546106	0.0390417	0.0486925	0.0362823	0.072982
[truncated: 50 more columns]

## Sheet: Table B.4 - Mixed-trade typolo
	Big night out with pre-drinking - Models unstable 2018-2019													Quiet drink at home and with friends at the local													Extended occasion (mixed-trade)
	2009	2010	2011	2012	2013	2014	2015	2016	2017	2018	2019	Change 2009-2016/7		2009	2010	2011	2012	2013	2014	2015	2016	2017	2018	2019	Change 2009-2016/7		2009	2010	2011	2012	2013	2014	2015	2016	2017	2018	2019	Change 2009-2016/7
Proportion of occasions within type	0.25852	0.26737	0.29668	0.27202	0.322	0.21872	0.33492	0.20652	0.17016	0.03983	0.29054	-0.07018		0.35018	0.3769	0.34219	0.36956	0.39576	0.398	0.36155	0.4078	0.45674	0.46036	0.35695	0.08209		0.3913	0.35573	0.36112	0.35842	0.28224	0.38327	0.30353	0.38569	0.3731	0.49981	0.35251	-0.011905
Mixed-trade
Pre-load	0.888074	0.877207	0.857982	0.856481	0.80194	0.93233	0.759256	0.982847	0.918284	1	0.790958	0.0624911		0.391487	0.329471	0.423619	0.446038	0.409296	0.449374	0.462781	0.440054	0.4988	0.477086	0.42422	0.0779397		0.539581	0.54347	0.567865	0.538189	0.511973	0.469584	0.509657	0.476408	0.484632	0.653822	0.517155	-0.0590607
Post-load	0.0378757	0.0654912	0.0623548	0.0642198	0.110368	0.0216631	0.125553	0.00405098	0.029969	7.61985e-24	0.154145	-0.0208658		0.568021	0.63439	0.519972	0.502267	0.560828	0.516172	0.500093	0.529257	0.469238	0.478102	0.537504	-0.0687731		0.385938	0.386968	0.375646	0.37828	0.376348	0.400995	0.424977	0.352168	0.36835	0.261204	0.379298	-0.0256788
Mixed	0.0740498	0.057302	0.0796631	0.0792992	0.0876922	0.0460066	0.11519	0.0131017	0.0517471	7.61985e-24	0.054897	-0.0416254		0.0404922	0.0361384	0.0564089	0.0516949	0.0298759	0.0344543	0.037126	0.0306896	0.0319615	0.0448122	0.038276	-0.00916663		0.0744813	0.0695623	0.0564891	0.0835309	0.111679	0.129421	0.0653658	0.171425	0.147017	0.0849739	0.103547	0.0847396
Sex composition of the participants
Mixed group	0.755131	0.748431	0.824179	0.792437	0.768361	0.768713	0.729065	0.725169	0.739824	0.0160944	0.718269	-0.0226344		0.452313	0.43374	0.550463	0.455669	0.44886	0.407386	0.426457	0.406296	0.39778	0.429375	0.357028	-0.0502749		0.725847	0.765399	0.662199	0.740454	0.750811	0.731623	0.691486	0.754264	0.76219	0.766181	0.818378	0.0323801
Mixed pair	0.137904	0.125202	0.0951931	0.123658	0.139888	0.134746	0.101287	0.131198	0.149491	0.960662	0.110416	0.0024405		0.48697	0.462338	0.376998	0.42837	0.457319	0.497832	0.397291	0.44761	0.422728	0.460767	0.431511	-0.0518004		0.255243	0.309242	0.410879	0.301057	0.213928	0.185958	0.348265	0.187444	0.14181	0.132912	0.249016	-0.0906154
Male group	0.238705	0.246754	0.20181	0.230981	0.222663	0.220812	0.236616	0.221301	0.21324	0.0067413	0.220026	-0.0214346		0.171115	0.132634	0.211997	0.19614	0.16309	0.118263	0.172531	0.146674	0.146759	0.134507	0.159165	-0.0243989		0.0910151	0.10894	0.0361561	0.0417665	0.0369355	0.0921439	0.0361279	0.122961	0.124756	0.158012	0.0414715	0.0328436
Male pair	0.103657	0.103736	0.0767707	0.0928719	0.109707	0.0962337	0.12373	0.107524	0.057386	7.61985e-24	0.0903621	-0.0212025		0.156077	0.199858	0.182604	0.17951	0.120399	0.152565	0.211215	0.164838	0.16623	0.173369	0.186721	0.00945666		0.0789867	0.0667651	0.0536612	0.0612711	0.131731	0.132282	0.0820912	0.131114	0.173651	0.123929	0.0813053	0.0733955
Male alone	0.0707861	0.07079	0.0448945	0.0515951	0.0574847	0.062633	0.0611509	0.0814908	0.0757785	0.710521	0.0502226	0.00784859		0.269066	0.217375	0.224858	0.255033	0.249337	0.221801	0.272623	0.261536	0.261033	0.206654	0.254131	-0.00778069		0.0397946	0.043916	0.0285672	0.0360388	0.0653155	0.053069	0.0481292	0.0333273	0.0366561	0.0477553	0.0687247	-0.00480288
Female group	0.116812	0.114602	0.122264	0.110388	0.109223	0.103799	0.11029	0.11304	0.119344	7.61985e-24	0.13544	-0.000619955		0.0173759	0.0223458	0.0176192	0.0151159	0.0165012	0.0184438	0.0110858	0.0176404	0.011854	0.018804	0.0197069	-0.00262869		0.0517987	0.0462755	0.0602108	0.0495899	0.033307	0.059276	0.0536575	0.0645148	0.0698322	0.0922246	0.0474256	0.0153748
Female pair	0.0521752	0.0710422	0.0570819	0.0504219	0.0560279	0.0420189	0.0579518	0.0500597	0.0660786	0.0101577	0.0679068	0.00589394		0.0223491	0.0412575	0.030928	0.0289082	0.0421559	0.0324303	0.0304986	0.0322322	0.0416263	0.0418663	0.0414168	0.0145801		0.0649592	0.0409595	0.0520763	0.0643355	0.0341599	0.0551749	0.0627778	0.0695945	0.0568776	0.0741053	0.0420663	-0.00172317
Female alone	0.0376184	0.0288334	0.0314621	0.0286129	0.0223989	0.0305661	0.032994	0.0384838	0.044802	0.0101577	0.0312524	0.00402449		0.0446535	0.056626	0.0396107	0.0430624	0.0618935	0.0671035	0.0555612	0.0552012	0.0514134	0.0550263	0.0464607	0.00865376		0.0314532	0.0201169	0.0352299	0.0370651	0.0296062	0.027013	0.0335721	0.0246688	0.0192463	0.0315292	0.0232835	-0.0094957
Companionship while drinking
With partner	0.277024	0.281524	0.301775	0.282623	0.301397	0.277799	0.264328	0.288807	0.295054	0.9649	0.270287	0.0149067		0.57357	0.551953	0.514547	0.504477	0.55485	0.570622	0.497955	0.532269	0.538521	0.566662	0.535076	-0.0381747		0.439839	0.485751	0.561908	0.493876	0.399446	0.380791	0.519839	0.407033	0.375914	0.335685	0.435769	-0.0483656
With friends	0.925634	0.930029	0.932853	0.942922	0.934813	0.942814	0.932305	0.938514	0.936458	0.0383222	0.937948	0.011852		0.473643	0.442013	0.571467	0.511365	0.436899	0.374896	0.47269	0.389287	0.375265	0.380545	0.377709	-0.0913669		0.545319	0.580355	0.422973	0.473636	0.418069	0.581609	0.40378	0.706878	0.701647	0.713792	0.456332	0.158944
With family	0.177559	0.18392	0.211334	0.195598	0.213312	0.184945	0.214674	0.134988	0.125218	0.96856	0.178611	-0.0474568		0.208057	0.171727	0.209083	0.204697	0.262968	0.228642	0.168428	0.248885	0.215662	0.20789	0.14092	0.0242168		0.433752	0.48269	0.472591	0.463464	0.420097	0.408082	0.55621	0.442805	0.448428	0.373597	0.613411	0.0118643
With other	0.110791	0.0880678	0.107237	0.104418	0.111745	0.0929349	0.142572	0.0694875	0.0723062	7.61985e-24	0.0817898	-0.0398942		0.0752687	0.0645257	0.0887373	0.0753375	0.0850987	0.063413	0.0553122	0.0573296	0.0520869	0.0446726	0.0677011	-0.0205605		0.128327	0.0976484	0.100903	0.0967039	0.0807786	0.11419	0.0573355	0.141939	0.116959	0.137395	0.111232	0.00112219
Child present (on-trade only)	0.025559	0.0223005	0.0456533	0.0286967	0.0422386	0.0250387	0.0518111	0.0185612	0.011916	0.987728	0.0217768	-0.0103204		0.0413142	0.0230479	0.0410533	0.0305517	0.0813115	0.0704227	0.0305633	0.102952	0.0834507	0.0686812	0.0276328	0.0518869		0.160116	0.170141	0.176696	0.220234	0.177325	0.165862	0.270625	0.163061	0.20711	0.152217	0.345443	0.0249701
Venue
Off-trade venue
Own home	0.558253	0.574906	0.50142	0.540395	0.533974	0.586581	0.478871	0.575958	0.555833	1	0.517963	0.00764269		0.99946	1	0.892191	0.94852	0.951326	1	1	0.983688	0.936993	0.927865	0.908195	-0.039119		0.408419	0.464722	0.520525	0.518157	0.485895	0.445208	0.569836	0.397768	0.436918	0.482054	0.574197	0.00892372
Other home	0.48095	0.484887	0.503709	0.502664	0.50814	0.463338	0.48743	0.447755	0.47335	7.61985e-24	0.404658	-0.0203972		0.0103161	0.00743746	0.108881	0.055812	0.0590884	0.00190317	0.00940331	0.00916683	0.0269069	0.0371159	0.0338021	0.00772074		0.378187	0.374431	0.275873	0.309954	0.3173	0.379555	0.285601	0.453922	0.432246	0.38115	0.250345	0.0648972
Other off-trade location	0.110322	0.0724539	0.130772	0.0995518	0.107199	0.0894983	0.190052	0.0811066	0.099621	7.61985e-24	0.172281	-0.0199584		0.011233	7.61985e-24	0.0433122	0.0304193	0.0222178	0.00292629	0.0024823	0.0177872	0.0510705	0.0510976	0.0753408	0.0231959		0.2959	0.231742	0.250611	0.261191	0.320506	0.298856	0.213307	0.305855	0.265324	0.235382	0.266097	-0.0103104
On-trade venue
Traditional or local pub	0.335672	0.35348	0.31146	0.364641	0.367075	0.337561	0.363593	0.316854	0.303846	7.61985e-24	0.381169	-0.0253219		0.450952	0.461602	0.543954	0.503441	0.404182	0.418945	0.447839	0.372288	0.351674	0.4077	0.433674	-0.0889707		0.261844	0.301322	0.177341	0.196134	0.192411	0.270694	0.183267	0.296921	0.316093	0.339818	0.269676	0.0446632
Modern bar or pub	0.387134	0.391988	0.350443	0.340888	0.333619	0.341683	0.336328	0.308468	0.325397	7.61985e-24	0.27589	-0.070202		0.136456	0.165258	0.124094	0.123036	0.134239	0.121505	0.148783	0.152079	0.13133	0.124883	0.114878	0.0052491		0.103595	0.088274	0.0811659	0.109125	0.0978137	0.163313	0.108998	0.198978	0.250046	0.243549	0.184107	0.120917
Pub restaurant	0.0697666	0.0790297	0.113405	0.0928921	0.142972	0.11013	0.148287	0.105982	0.105065	7.61985e-24	0.119828	0.0357568		0.135294	0.128223	0.109266	0.142742	0.180325	0.185973	0.161676	0.170471	0.171092	0.172562	0.186249	0.0354873		0.195366	0.198069	0.255675	0.221808	0.170038	0.182435	0.241341	0.233758	0.189418	0.15409	0.172321	0.0162218
Restaurant	0.0598286	0.0601997	0.066913	0.0415801	0.0732589	0.0710035	0.0924278	0.0428644	0.0532421	0.93851	0.0704446	-0.0117753		0.0492396	0.0606922	0.0120244	0.0261269	0.0936402	0.0801995	0.0298097	0.103312	0.106578	0.09019	0.046316	0.0557055		0.220751	0.194126	0.234644	0.231006	0.160782	0.149264	0.279127	0.18602	0.167015	0.132646	0.228107	-0.0442332
Family pub	0.0344013	0.0407711	0.0424065	0.0496337	0.0718419	0.0403593	0.0666109	0.0434758	0.0288555	0.06149	0.0583449	0.00176437		0.0751759	0.076473	0.0811951	0.098568	0.10664	0.109828	0.0932376	0.114583	0.110537	0.094544	0.0928003	0.0373843		0.0910811	0.103315	0.0802343	0.112081	0.10358	0.104087	0.102979	0.119716	0.111135	0.0847516	0.106085	0.0243444
Club or late night venue	0.420863	0.33644	0.386905	0.372349	0.28918	0.37613	0.245855	0.35575	0.439732	7.61985e-24	0.163538	-0.0231218		0.0155661	0.0167483	0.0158103	0.0152292	0.0240845	0.0214565	0.0336804	0.0171127	0.00630973	0.00867938	0.00568462	-0.0038549		0.0225483	0.0179917	0.0401026	0.0242307	0.0536406	0.0663391	0.0397516	0.0601742	0.0774313	0.12526	0.124423	0.0462545
Social or Working men's club	0.0471804	0.0546847	0.0410689	0.0478507	0.0514762	0.0431418	0.0447201	0.0616581	0.040856	7.61985e-24	0.0376476	0.00407672		0.106937	0.0782346	0.113271	0.0908019	0.0706638	0.0638855	0.0521372	0.0494124	0.0798436	0.0585956	0.0555282	-0.0423089		0.0439475	0.0453517	0.0177648	0.0163887	0.0268621	0.0290008	0.0216242	0.0273754	0.0221863	0.0402446	0.0170698	-0.0191666
Student bar or pub	0.0614711	0.0673858	0.0735789	0.0565295	0.0454376	0.0386229	0.0355356	0.0260681	0.0496988	7.61985e-24	0.0232683	-0.0235877		0.00743724	0.00464484	0.00987266	0.00694837	0.00109296	0.00196162	0.00320914	0.00276022	0.000936467	0.00166356	0.00505831	-0.00558889		0.0113024	0.00982191	0.00947186	0.0166591	0.0120755	0.0193027	0.00425316	0.0311654	0.0256322	0.0191341	0.00943487	0.0170965
Other on-trade venue	0.0744617	0.0878662	0.121736	0.101641	0.0620518	0.0700883	0.109116	0.0623752	0.064435	7.61985e-24	0.0833678	-0.0110565		0.109062	0.0759645	0.0654837	0.0823289	0.07309	0.065009	0.0996424	0.089972	0.108089	0.113013	0.116027	-0.0100319		0.190905	0.178126	0.228545	0.249438	0.327178	0.233561	0.15013	0.163445	0.124077	0.111337	0.155524	-0.0471444
Multiple venues (dummy)	0.26451	0.244459	0.254687	0.237218	0.200064	0.225853	0.205353	0.164828	0.221689	7.61985e-24	0.145583	-0.0712513		0.0363905	0.0425135	0.0446827	0.0329312	0.0363094	0.0406432	0.0301245	0.0319968	0.020572	0.0291143	0.0275795	-0.0101061		0.0551364	0.0630297	0.0430674	0.0726788	0.0395843	0.0863901	0.0540014	0.123196	0.105072	0.143058	0.157281	0.0589978
Venue location
On-trade
City or large town centre	0.519649	0.456782	0.482742	0.462726	0.459875	0.484423	0.449248	0.488345	0.551351	0.976156	0.387473	0.000199243		0.166155	0.2217	0.169842	0.157314	0.191217	0.190121	0.215604	0.249961	0.228974	0.216645	0.236877	0.073313		0.212202	0.179381	0.234563	0.237693	0.190352	0.260107	0.251908	0.308466	0.322086	0.390117	0.332501	0.103074
Residential area or large town	0.0708925	0.073288	0.0632704	0.0629085	0.0810559	0.07521	0.0892779	0.0719247	0.0505428	0.0238439	0.0852308	-0.00965874		0.123481	0.121596	0.12173	0.115746	0.112275	0.0893158	0.113447	0.108746	0.0833272	0.094185	0.120733	-0.0274447		0.0888483	0.0730043	0.076885	0.0532358	0.0722294	0.0881265	0.0697685	0.0968773	0.0853165	0.0918209	0.0781678	0.00224861
Small town	0.399391	0.462751	0.441356	0.463812	0.457608	0.439453	0.447848	0.403713	0.436632	7.61985e-24	0.411322	0.0207813		0.4033	0.366142	0.393151	0.408503	0.437641	0.447542	0.407261	0.386074	0.403882	0.410599	0.388539	-0.00832288		0.325577	0.335547	0.28092	0.320115	0.281371	0.350255	0.350485	0.412968	0.432277	0.357082	0.313625	0.0970451
Village or rural	0.0876554	0.0831903	0.0952228	0.104506	0.120473	0.0811537	0.127977	0.0863624	0.0556943	7.61985e-24	0.158431	-0.016627		0.314069	0.294468	0.335595	0.336223	0.271777	0.274431	0.26112	0.237241	0.266442	0.26701	0.226772	-0.0622277		0.316747	0.363362	0.318771	0.276524	0.334578	0.259597	0.28742	0.260577	0.216053	0.187426	0.277673	-0.0784322
Edge of town, retail park or entertainment complex	0.0306568	0.0250296	0.0427356	0.0331743	0.0226503	0.0188106	0.045705	0.011861	0.00870079	7.61985e-24	0.0278605	-0.0203759		0.0155161	0.0110822	0.00477216	0.012682	0.0147712	0.02024	0.0303874	0.0305246	0.029562	0.0278277	0.0256448	0.0145273		0.0761124	0.0727133	0.0943328	0.128816	0.133396	0.0834695	0.0774044	0.0668778	0.0798149	0.0651878	0.124049	-0.00276611
Other	0.058401	0.0566488	0.0756273	0.0537541	0.035833	0.0393461	0.0687758	0.0323211	0.0485604	7.61985e-24	0.0216415	-0.0179603		0.0248617	0.0155115	0.0135574	0.0150018	0.00970487	0.011025	0.0220163	0.0179412	0.0269036	0.0197931	0.0317033	-0.00243928		0.0562026	0.0386461	0.0644165	0.109861	0.1612	0.130014	0.0497614	0.0597119	0.0568841	0.0512751	0.0947196	0.00209537
Reason for choosing on-trade venue
Convenient to where I work, live or was going	0.357892	0.364613	0.330652	0.33877	0.349483	0.309135	0.311306	0.300263	0.308114	0.0254057	0.305431	-0.0537036		0.395815	0.386268	0.388112	0.39371	0.374807	0.351063	0.360371	0.340077	0.355692	0.370394	0.384586	-0.0479305		0.361634	0.367395	0.367018	0.344196	0.24622	0.310338	0.325385	0.317276	0.286819	0.296013	0.28153	-0.0595866
Quality or range of the drinks, food or service	0.202417	0.197576	0.219377	0.1978	0.232298	0.18839	0.262044	0.190265	0.181664	0.510807	0.203409	-0.0164525		0.207446	0.280534	0.161641	0.184768	0.256143	0.256914	0.203468	0.263658	0.243101	0.25747	0.208919	0.0459333		0.357765	0.384562	0.455255	0.432305	0.37335	0.337456	0.438313	0.373341	0.343112	0.276704	0.416297	0.000461921
My regular or local place	0.269085	0.304508	0.241154	0.299283	0.292975	0.267145	0.26783	0.286217	0.282845	0.141594	0.278072	0.0154453		0.451521	0.402783	0.481911	0.463405	0.387722	0.416084	0.430447	0.382144	0.366933	0.389297	0.406073	-0.0769821		0.220538	0.211919	0.125628	0.148272	0.16409	0.20075	0.154158	0.198535	0.203829	0.212686	0.143572	-0.0193567
Friendly atmosphere or staff	0.285336	0.276791	0.285858	0.29465	0.328505	0.294143	0.268741	0.266141	0.249299	0.79788	0.29886	-0.0276159		0.279817	0.24805	0.282757	0.23575	0.27945	0.29557	0.287413	0.270763	0.270495	0.246983	0.226842	-0.00918771		0.295243	0.275055	0.248612	0.278137	0.255602	0.234295	0.293796	0.271698	0.23865	0.246034	0.253744	-0.0400685
Cheap or has special offers on food	0.284316	0.350313	0.377865	0.397358	0.35428	0.353408	0.307216	0.343135	0.394237	0.0248075	0.287977	0.0843699		0.185432	0.210376	0.20622	0.200186	0.19459	0.205044	0.193991	0.17291	0.194577	0.210335	0.212501	-0.00168786		0.149314	0.137676	0.131888	0.156939	0.141012	0.178704	0.136543	0.187928	0.185237	0.236857	0.154526	0.0372681
I feel at home, safe or comfortable	0.237944	0.27943	0.238024	0.254491	0.261285	0.253214	0.263369	0.240796	0.198336	0.361063	0.223156	-0.0183782		0.281871	0.258716	0.246627	0.285139	0.248462	0.247845	0.24835	0.236002	0.246421	0.233579	0.243746	-0.04066		0.226908	0.18062	0.188699	0.231413	0.207115	0.22298	0.199517	0.224919	0.208401	0.208142	0.199028	-0.0102478
I know people or it’s a good place to meet up	0.432544	0.418743	0.376657	0.374782	0.371213	0.389157	0.335057	0.357535	0.363058	0.26722	0.330071	-0.0722476		0.241217	0.275225	0.27046	0.260126	0.217955	0.22166	0.233524	0.194323	0.201806	0.173142	0.172724	-0.0431527		0.182925	0.177299	0.11391	0.141816	0.148895	0.182814	0.143393	0.214333	0.213195	0.238923	0.134918	0.0308391
Can watch sport or has the right music	0.376787	0.289773	0.291021	0.300648	0.265441	0.291709	0.234064	0.286511	0.314824	0.00521623	0.174694	-0.0761194		0.0695026	0.0619569	0.0710326	0.0791881	0.0567981	0.0523647	0.0645016	0.0683066	0.0622818	0.0528998	0.0684145	-0.0042084		0.0473566	0.0478646	0.0394749	0.0554821	0.0793511	0.0921011	0.0342653	0.109521	0.0979308	0.138761	0.0920443	0.0563695
Lively atmosphere	0.350522	0.279003	0.299513	0.296122	0.25311	0.297535	0.21572	0.264331	0.280287	0.448702	0.187238	-0.078213		0.0368227	0.0354067	0.0269498	0.0323633	0.0374508	0.0356117	0.0484151	0.0353513	0.0390531	0.0350991	0.0273874	0.000379514		0.0520128	0.046622	0.0480789	0.0667012	0.0565602	0.0619362	0.050596	0.0746879	0.0940324	0.139246	0.109357	0.0323473
Quiet	0.0474651	0.0338182	0.0379644	0.0362237	0.0495681	0.0367336	0.0546096	0.034815	0.027658	7.61985e-24	0.0430067	-0.0162286		0.0789956	0.0732806	0.0888287	0.086906	0.080696	0.0841191	0.0858191	0.0820694	0.0899081	0.0861242	0.067529	0.00699317		0.0710626	0.0697662	0.0644592	0.0723988	0.0857527	0.0904888	0.0490692	0.0873366	0.0808993	0.0606109	0.0825614	0.0130553
Open till late	0.235979	0.217671	0.22745	0.224549	0.186915	0.236766	0.178622	0.220952	0.251643	0.00672488	0.127274	0.000318944		0.02196	0.0105702	0.0245402	0.0252551	0.0216889	0.0173898	0.0301559	0.0206485	0.0233064	0.0155083	0.0212518	1.74381e-05		0.0296614	0.0195455	0.0210015	0.0386595	0.0351757	0.0463177	0.0193261	0.0564045	0.0741972	0.0809239	0.0503242	0.0356395
Other	0.423951	0.348888	0.430813	0.378545	0.350668	0.347085	0.349001	0.299193	0.354917	0.115521	0.279975	-0.0968959		0.203115	0.177302	0.175033	0.161468	0.219386	0.206663	0.175261	0.214707	0.196479	0.201594	0.165891	0.00247851		0.446782	0.445526	0.465335	0.445593	0.444711	0.406223	0.428508	0.405883	0.370859	0.352323	0.378426	-0.0584109
Purpose of occasion
Off-trade
Quiet drink	0.0880013	0.0796603	0.101647	0.0982302	0.10865	0.0910139	0.141211	0.0946238	0.0858621	0.120694	0.110192	0.0022417		0.279406	0.273237	0.279203	0.29958	0.34457	0.308633	0.329373	0.327517	0.298337	0.28641	0.325647	0.0335211		0.118087	0.108963	0.132969	0.160713	0.0953557	0.157392	0.179722	0.170679	0.180051	0.149254	0.193781	0.0572788
Regular drink	0.0547187	0.0563743	0.0550021	0.0512261	0.0540913	0.050343	0.0812836	0.050675	0.0490307	0.872581	0.0517439	-0.0048659		0.297816	0.302361	0.277842	0.283637	0.32031	0.324521	0.280518	0.320911	0.253829	0.318215	0.318582	-0.0104457		0.10445	0.132236	0.14033	0.118198	0.0941875	0.114181	0.188353	0.114769	0.103538	0.0837923	0.18925	0.00470289
Sociable occasion	0.261546	0.26458	0.297408	0.28034	0.330452	0.262557	0.353279	0.233537	0.229168	0.00672488	0.405122	-0.0301936		0.0457327	0.041646	0.13716	0.114633	0.0759216	0.0462049	0.0585319	0.0407476	0.0752152	0.0661448	0.0682244	0.0122487		0.362241	0.338101	0.248537	0.301419	0.291373	0.335456	0.275307	0.413667	0.439974	0.385171	0.283666	0.0645789
Rounding off the evening	0.0408819	0.0362191	0.0394013	0.0321493	0.0565732	0.0300327	0.0454505	0.013054	0.0201985	7.61985e-24	0.0351632	-0.0242556		0.204588	0.266171	0.169313	0.174849	0.168503	0.16382	0.154514	0.161634	0.157504	0.12275	0.126105	-0.0450193		0.100841	0.0928366	0.119409	0.105835	0.0737645	0.0794494	0.082117	0.08372	0.0647732	0.0439759	0.0515716	-0.0265943
Big night in, party or special occasion	0.117214	0.100961	0.124771	0.110564	0.113109	0.0796232	0.109345	0.0611691	0.102645	7.61985e-24	0.102679	-0.0353073		0.00853983	0.00592782	0.00685147	0.0167261	0.020686	0.0140693	0.010133	0.014052	0.0255545	0.0233707	0.0109867	0.0112634		0.126047	0.12022	0.114307	0.114238	0.13332	0.142875	0.125234	0.15622	0.146269	0.130255	0.172207	0.0251973
Drink before going out	0.537601	0.546546	0.465288	0.519821	0.452504	0.571671	0.369588	0.609915	0.615159	7.61985e-24	0.355771	0.0749367		0.110131	0.0770281	0.097689	0.103529	0.0661439	0.103179	0.103507	0.0709327	0.107356	0.104479	0.0706147	-0.0209867		0.124637	0.161336	0.146561	0.12042	0.103288	0.0724397	0.0953326	0.108319	0.0841593	0.23789	0.0757777	-0.0283978
Other (off-trade)	0.0508211	0.0522645	0.06704	0.0573257	0.0613853	0.0552151	0.0829407	0.0420944	0.0351446	7.61985e-24	0.0654529	-0.0122016		0.117768	0.0907573	0.115336	0.119553	0.0852684	0.0987311	0.128223	0.12998	0.137977	0.150579	0.161435	0.0162104		0.179855	0.156019	0.181295	0.207925	0.352685	0.251563	0.149699	0.175118	0.156904	0.105559	0.175094	-0.0138443
On-trade
Sociable get together	0.337798	0.360287	0.30914	0.334686	0.369776	0.394307	0.329135	0.389169	0.314183	7.61985e-24	0.38264	0.0138781		0.216427	0.169908	0.249425	0.20783	0.184289	0.158445	0.208477	0.164308	0.151516	0.174582	0.132763	-0.0585154		0.235247	0.226185	0.1746	0.172949	0.148118	0.179039	0.163279	0.214138	0.207704	0.251918	0.119389	-0.0243257
Quiet drink	0.0398569	0.064091	0.0610553	0.0570644	0.0717082	0.0444868	0.0742896	0.047223	0.0338836	7.61985e-24	0.0638897	0.0006964		0.155862	0.205545	0.210641	0.200732	0.199241	0.220725	0.231263	0.173125	0.19378	0.182698	0.177142	0.0275904		0.0976366	0.0903103	0.0647143	0.0644166	0.0745763	0.099523	0.0780638	0.0978281	0.0943943	0.0675582	0.0767811	-0.00152539
Big night out, party or special occasion	0.268177	0.242954	0.262978	0.258251	0.217729	0.239511	0.188801	0.194153	0.265193	7.61985e-24	0.139447	-0.0385042		0.0216877	0.00750487	0.00854029	0.0106258	0.0261351	0.0347244	0.00880231	0.0329488	0.027282	0.0343509	0.00985838	0.00842773		0.13667	0.146776	0.133577	0.123235	0.124056	0.128267	0.133339	0.145175	0.129783	0.164826	0.143963	0.000808842
Family occasion	0.00780971	0.0117733	0.0129511	0.0111689	0.0161244	0.00703155	0.0195454	0.00318458	0.00146439	0.930781	0.0125969	-0.00548522		0.00997303	0.00897988	0.00773102	0.00474374	0.052207	0.045895	0.00116245	0.0687814	0.0634759	0.0304975	0.00672821	0.0561556		0.106958	0.117165	0.107788	0.183889	0.110248	0.0971495	0.179223	0.0950783	0.0988513	0.0931395	0.197124	-0.00999344
Part of another occasion	0.0226285	0.0240282	0.0225313	0.0194225	0.0182971	0.00765501	0.0287725	0.0101439	0.0190501	7.61985e-24	0.0236693	-0.00803149		0.0388722	0.0292501	0.0274581	0.026483	0.0318293	0.0252811	0.0203152	0.028549	0.0332267	0.034544	0.032319	-0.00798432		0.0461361	0.0462056	0.0467314	0.0440486	0.0431995	0.0368409	0.0441388	0.0494577	0.0387635	0.0399206	0.0612581	-0.00202543
Live event	0.0572351	0.0488895	0.0470416	0.0594174	0.0437838	0.0387652	0.0548926	0.0643883	0.0488886	7.61985e-24	0.0500464	-0.000596579		0.0416375	0.0321617	0.0265593	0.0325301	0.025562	0.0208968	0.0268905	0.0288946	0.0301204	0.0278412	0.0286379	-0.01213		0.0301221	0.0341971	0.0281379	0.0407592	0.0321889	0.0431091	0.0206017	0.0462982	0.0511754	0.0519994	0.0456768	0.0186147
Going clubbing	0.171343	0.153833	0.177005	0.1586	0.126835	0.176823	0.114142	0.174805	0.238776	7.61985e-24	0.0844712	0.035448		0.000719407	0.000797817	0.00204821	0.000830549	0.0037731	0.00123863	0.00244032	0.00113258	0.000522125	7.61985e-24	0.000248084	0.000107946		0.0037046	0.00384866	0.00076921	0.00509694	0.0171572	0.0134098	0.00538899	0.0246304	0.0232348	0.0582632	0.0178553	0.020228
Other (on-trade)	0.249251	0.246645	0.263736	0.269084	0.291773	0.230195	0.349385	0.231648	0.225689	0.0692188	0.327058	-0.0205821		0.556149	0.583707	0.512856	0.57865	0.527305	0.535143	0.553829	0.545314	0.537381	0.564292	0.648327	-0.0148011		0.408033	0.397045	0.490698	0.441192	0.527125	0.516719	0.435556	0.476557	0.492966	0.382892	0.453732	0.0767283
Motivation for the occasion
To wind down or chill out	0.212928	0.227739	0.192621	0.211307	0.22396	0.200265	0.211865	0.177016	0.185551	7.61985e-24	0.236754	-0.0316447		0.512439	0.520286	0.505053	0.498373	0.469036	0.457445	0.433109	0.399008	0.400035	0.420025	0.428321	-0.112917		0.239785	0.267801	0.255524	0.240054	0.175189	0.231155	0.222596	0.232407	0.224115	0.215211	0.19671	-0.0115245
To have time for myself, partner or family	0.166288	0.119188	0.147612	0.154504	0.159434	0.126776	0.159874	0.13944	0.127715	0.0995106	0.167622	-0.0327111		0.291522	0.278593	0.256291	0.268675	0.318803	0.310004	0.271124	0.304574	0.344001	0.324047	0.357071	0.0327651		0.294177	0.357771	0.375209	0.361875	0.278246	0.305924	0.407591	0.292109	0.294682	0.266615	0.388684	-0.000781134
To be sociable, bond or feel part of a group	0.296768	0.310829	0.352919	0.327249	0.388482	0.348869	0.389728	0.37041	0.370504	0.554643	0.382191	0.0736892		0.189004	0.165452	0.24638	0.200755	0.221637	0.182655	0.201215	0.216595	0.200583	0.162886	0.156834	0.0195852		0.28307	0.322319	0.247022	0.294495	0.280316	0.309046	0.303762	0.356299	0.35251	0.376804	0.294723	0.0713346
To get in the mood or have a laugh	0.58685	0.60158	0.597379	0.614868	0.593454	0.578126	0.522617	0.551842	0.584701	0.0837871	0.473875	-0.0185788		0.159752	0.137782	0.217506	0.204263	0.169224	0.161261	0.189711	0.134248	0.136352	0.152294	0.128626	-0.0244516		0.217487	0.221481	0.153956	0.202409	0.182854	0.257223	0.142343	0.2937	0.35057	0.356912	0.165297	0.104648
To treat or reward myself	0.103193	0.0992963	0.0995174	0.0950546	0.0924968	0.108534	0.106878	0.0945936	0.122202	0.0405242	0.104262	0.00520441		0.0995064	0.157171	0.0894367	0.109368	0.113309	0.117533	0.0914682	0.126193	0.129576	0.122932	0.119555	0.0283779		0.103708	0.0996115	0.126164	0.11975	0.130552	0.109381	0.12779	0.113154	0.116874	0.126462	0.150816	0.0113056
To refresh, recharge or invigorate	0.106468	0.137343	0.158201	0.132333	0.141631	0.118743	0.1858	0.159307	0.115583	0.845569	0.131391	0.0309768		0.140217	0.160153	0.174383	0.193352	0.189093	0.200174	0.229048	0.224281	0.180708	0.167481	0.147969	0.0622771		0.148633	0.157101	0.198221	0.226382	0.281223	0.227684	0.224337	0.207816	0.220069	0.180393	0.256473	0.0653092
To have a break	0.0682968	0.0851828	0.0913099	0.0766436	0.0959911	0.0902569	0.114928	0.0843181	0.0772862	0.0552628	0.092937	0.0125053		0.132115	0.138359	0.132866	0.150939	0.151444	0.149007	0.167839	0.14654	0.146477	0.171111	0.140892	0.0143934		0.136055	0.1257	0.131985	0.139286	0.166936	0.15754	0.148266	0.184232	0.160734	0.114763	0.161276	0.036428
To be up for it, get drunk or let go	0.159219	0.156471	0.158696	0.160309	0.149034	0.184281	0.162935	0.175291	0.19377	0.025249	0.0895739	0.025311		0.0605193	0.0648506	0.0587084	0.0959593	0.0609066	0.0738594	0.0881986	0.0743546	0.0820057	0.0547201	0.0620312	0.0176609		0.0467381	0.0569874	0.0610885	0.0521989	0.114315	0.134575	0.0630044	0.125849	0.124824	0.114159	0.104653	0.0785986
Other	0.0897545	0.0577389	0.0465189	0.0388441	0.0729604	0.0691576	0.0677941	0.0671368	0.0773656	7.61985e-24	0.0708089	-0.0175033		0.188148	0.110961	0.0933179	0.103899	0.126909	0.147453	0.142974	0.162234	0.166395	0.177264	0.191677	-0.0238335		0.246594	0.134344	0.167195	0.121399	0.219335	0.164625	0.137303	0.126234	0.0842323	0.0946332	0.123594	-0.14136
General activities while drinking
Wacthing TV (off- and on-trade)	0.323647	0.30854	0.281272	0.275469	0.30219	0.271149	0.276773	0.266295	0.227747	0.0401079	0.242303	-0.0766257		0.607006	0.544022	0.557607	0.582578	0.590127	0.558656	0.552595	0.529822	0.495305	0.508764	0.534398	-0.0944422		0.267005	0.296112	0.295087	0.299519	0.197623	0.276076	0.340207	0.298291	0.294508	0.262253	0.285327	0.0293947
Off-trade
Playing games, listening to music, gardening or doing hobbies	0.452207	0.443172	0.487169	0.50033	0.468251	0.466066	0.438755	0.427401	0.507092	0.815195	0.421349	0.0150391		0.133458	0.137011	0.168787	0.178426	0.190687	0.179394	0.167239	0.164685	0.162326	0.162994	0.165508	0.030048		0.223799	0.2449	0.164879	0.225655	0.2001	0.264763	0.204811	0.36189	0.346722	0.369604	0.342597	0.130507
Online gaming, gambling, browsing or social media	0.273057	0.250621	0.268546	0.285181	0.267507	0.301824	0.30679	0.301652	0.290702	0.144681	0.260187	0.0231196		0.192255	0.197697	0.226161	0.208484	0.206636	0.215981	0.224592	0.232081	0.237936	0.181542	0.208001	0.0427539		0.106897	0.10541	0.102705	0.130094	0.131802	0.175535	0.184391	0.256415	0.283437	0.282412	0.288195	0.163029
Online shopping, cooking, working or housework	0.0893096	0.0714338	0.0867431	0.0830253	0.0968653	0.0672948	0.113509	0.0737334	0.0759539	7.61985e-24	0.0696369	-0.0144659		0.113822	0.172772	0.112327	0.0970603	0.116726	0.114128	0.104321	0.128775	0.0931279	0.11173	0.105547	-0.00287125		0.0672265	0.0767621	0.0751504	0.10967	0.112117	0.121403	0.112793	0.155542	0.173729	0.147415	0.211691	0.097409
Getting ready to go out	0.37266	0.330832	0.34741	0.352453	0.296894	0.369589	0.259204	0.393609	0.43641	7.61985e-24	0.229907	0.0423494		0.0435568	0.038948	0.0483602	0.0567043	0.0289567	0.0527607	0.0528084	0.0377035	0.0507789	0.0489055	0.0346362	0.000684379		0.0990446	0.10464	0.093202	0.0794546	0.0819754	0.067481	0.0750081	0.0908244	0.0909665	0.183132	0.0872675	-0.0081491
On-trade
Dance or listen to a band, act or DJ	0.531074	0.470121	0.548125	0.513129	0.432001	0.534482	0.409746	0.476409	0.572234	7.61985e-24	0.259657	-0.00675228		0.0474514	0.0581397	0.0482509	0.0410313	0.0481459	0.0478287	0.0642387	0.0427429	0.0505169	0.0430838	0.0292512	-0.000821525		0.0829465	0.0947971	0.0826113	0.0964728	0.0922797	0.145225	0.0750822	0.176352	0.190638	0.248015	0.171644	0.100548
Drink outside	0.184138	0.174022	0.209096	0.211461	0.190246	0.196239	0.183118	0.181102	0.172502	7.61985e-24	0.175642	-0.00733531		0.0988555	0.0840904	0.0892242	0.0793677	0.0851295	0.0959256	0.0759394	0.0722809	0.0611726	0.0754112	0.0931515	-0.0321287		0.0906011	0.0835003	0.0823613	0.0854911	0.0798919	0.101881	0.0728097	0.130291	0.117236	0.147911	0.120598	0.0331623
Pool, darts or bowling	0.123777	0.130997	0.10731	0.136401	0.125623	0.102581	0.133338	0.107863	0.0705096	7.61985e-24	0.121067	-0.0345907		0.0896026	0.0626431	0.130192	0.0940846	0.0612337	0.0490543	0.0824028	0.0438246	0.0435896	0.0402321	0.0513572	-0.0458955		0.0591444	0.0571316	0.0291338	0.0431155	0.0565527	0.0738189	0.0438517	0.125246	0.121653	0.115465	0.143156	0.0643052
Karaoke or juke box	0.0840577	0.0826018	0.0900106	0.101912	0.0826912	0.0973773	0.0819224	0.082758	0.0632768	7.61985e-24	0.0587952	-0.0110403		0.0245562	0.0308489	0.034841	0.0365633	0.0239206	0.0167873	0.0311073	0.0151633	0.0120836	0.0170066	0.0192747	-0.0109327		0.0211272	0.0165952	0.0128487	0.0303989	0.0270945	0.0499806	0.02313	0.0640247	0.0718755	0.0727952	0.0732952	0.0468229
Pub quiz	0.01133	0.0245202	0.0207897	0.0257964	0.0213496	0.01789	0.0383559	0.0254924	0.015492	7.61985e-24	0.0283665	0.00916224		0.0296241	0.0295573	0.0361183	0.0244851	0.0161406	0.0221421	0.0303709	0.0181169	0.030175	0.022716	0.0199182	-0.00547818		0.0255788	0.0242058	0.0192167	0.0192696	0.0234849	0.0202734	0.0115852	0.0412362	0.0317056	0.0278401	0.0473536	0.0108922
Playing a games, fruit or quiz machine	0.140165	0.168416	0.137203	0.15549	0.132104	0.106229	0.115591	0.0815669	0.075807	7.61985e-24	0.0326945	-0.0614781		0.0713411	0.0724086	0.0733614	0.0860483	0.067013	0.0483799	0.0581404	0.0409549	0.032105	0.0347545	0.0208919	-0.0348111		0.0470861	0.0592302	0.0352119	0.0404098	0.0433792	0.0791975	0.0406586	0.105683	0.108982	0.0893885	0.0486907	0.0602462
Other on-trade activity	0.0184727	0.0213327	0.0260733	0.0351285	0.0449051	0.0587692	0.0938294	0.0946221	0.0971462	0.712723	0.11206	0.0774114		0.0198034	0.0294787	0.0282699	0.0229821	0.0410424	0.0451725	0.067168	0.0689277	0.0756604	0.077721	0.105446	0.0524906		0.0162227	0.020425	0.0184715	0.03532	0.0476446	0.0618773	0.0572924	0.108922	0.121414	0.108011	0.191713	0.0989454
Food eaten
No food	0.355362	0.397143	0.332589	0.36565	0.348964	0.376671	0.301393	0.421277	0.457308	4.49156e-05	0.384748	0.08393		0.342577	0.363965	0.407056	0.362716	0.330687	0.334035	0.435816	0.341397	0.36813	0.373978	0.393578	0.0121861		0.178773	0.166938	0.126429	0.174679	0.295069	0.268998	0.121811	0.14869	0.167234	0.239234	0.0826289	-0.0208109
Snack	0.269775	0.237177	0.259304	0.273278	0.234596	0.251157	0.213399	0.234823	0.200152	0.0106226	0.217286	-0.0522882		0.159735	0.148188	0.174288	0.207192	0.137679	0.165293	0.160828	0.129603	0.152574	0.134932	0.153123	-0.0186463		0.121532	0.124685	0.124028	0.10274	0.0878751	0.109172	0.0825114	0.135103	0.135174	0.15096	0.0721226	0.0136067
Meal	0.374862	0.36568	0.408108	0.361071	0.41644	0.372173	0.485208	0.3439	0.342541	0.989332	0.397966	-0.0316417		0.497688	0.487847	0.418655	0.430093	0.531634	0.500671	0.403356	0.529	0.479296	0.491091	0.453299	0.00646025		0.699695	0.708377	0.749543	0.722581	0.617055	0.62183	0.795677	0.716207	0.697592	0.609806	0.845249	0.00720423
Duration of the occasion
<1 hour	0.0011602	0.000714372	0.000914043	0.0012374	0.000914911	0.00166246	0.00256048	0.00204583	0.00102059	7.61985e-24	0.0420587	0.000373012		0.035486	0.0469415	0.0261048	0.0205178	0.0181069	0.0325182	0.0273884	0.0368567	0.0257986	0.061996	0.0718303	-0.00415839		0.0341254	0.0392695	0.0718284	0.0298682	0.0497238	0.0597474	0.0412499	0.0287209	0.0237321	0.0347121	0.0406426	-0.00789889
1-4 hours	0.1675	0.173244	0.172173	0.157363	0.192996	0.178487	0.225077	0.251278	0.180293	0.791568	0.533366	0.0482861		0.576853	0.602894	0.52257	0.571462	0.608352	0.621724	0.569454	0.608567	0.631221	0.605256	0.637086	0.043041		0.571245	0.536207	0.523055	0.522023	0.521136	0.435111	0.573035	0.379433	0.392251	0.514057	0.542362	-0.185403
4-7 hours	0.582269	0.588383	0.561457	0.574418	0.561225	0.576042	0.523714	0.527614	0.603139	0.208432	0.369455	-0.0168932		0.34199	0.312451	0.390998	0.340842	0.329249	0.30675	0.356504	0.314335	0.308206	0.293301	0.254192	-0.0307196		0.312477	0.342911	0.333066	0.362625	0.289929	0.340213	0.299242	0.408731	0.40858	0.362805	0.302395	0.096178
>7 hours	0.249071	0.237659	0.265456	0.266982	0.244864	0.243808	0.248649	0.219062	0.215547	7.61985e-24	0.0551199	-0.0317659		0.0456707	0.0377134	0.0603271	0.0671784	0.0442917	0.0390076	0.0466527	0.0402408	0.0347746	0.0394473	0.0368923	-0.00816298		0.0821517	0.0816123	0.0720511	0.0854837	0.139211	0.164928	0.0864727	0.183115	0.175437	0.0884258	0.1146	0.0971244
Start time of the drinking occasion
Morning (Before 12:00)	0.0109236	0.0147239	0.0144957	0.0194087	0.027971	0.0185013	0.0296384	0.0172557	0.0103411	1.40124e-09	0.0177991	0.00287479		0.0420138	0.0377399	0.0432015	0.0478066	0.0303117	0.0242539	0.0537343	0.035658	0.0332459	0.0478797	0.0653686	-0.00756183		0.0504977	0.0556377	0.054979	0.043518	0.0878738	0.119265	0.0613488	0.0633259	0.0670921	0.0441717	0.0964359	0.0147113
Lunchtime (12:00-14:00)	0.027193	0.0393522	0.0401471	0.0359672	0.0507136	0.0171093	0.0546661	0.0328204	0.0234135	1.40124e-09	0.0598409	0.000923894		0.0841302	0.0856885	0.10966	0.0890229	0.0823236	0.0835972	0.0597368	0.0713446	0.0804465	0.100326	0.0967425	-0.00823468		0.139426	0.165057	0.123348	0.125316	0.162497	0.124919	0.138741	0.136812	0.110594	0.0935958	0.139081	-0.0157221
Afternoon (14:00-17:00)	0.186826	0.18994	0.186921	0.203251	0.209863	0.172482	0.211069	0.142535	0.146326	0.679832	0.205953	-0.0423951		0.236293	0.238381	0.263644	0.262157	0.229674	0.237026	0.229015	0.258246	0.23049	0.295086	0.261935	0.00807477		0.189386	0.211805	0.221973	0.276445	0.23963	0.219273	0.239817	0.259412	0.262996	0.270205	0.369053	0.0718182
Evening (17:00-22:00)	0.748043	0.728492	0.725511	0.695633	0.680455	0.750026	0.662777	0.772179	0.757197	0.320137	0.678865	0.0166452		0.611313	0.619901	0.558107	0.565566	0.639087	0.622431	0.610551	0.606628	0.635092	0.536819	0.553213	0.00954625		0.597189	0.554717	0.584305	0.539847	0.427806	0.477407	0.545915	0.515838	0.532374	0.561591	0.368752	-0.0730834
Night-time (After 22:00)	0.0270151	0.0274915	0.0329257	0.0457402	0.0309973	0.0418814	0.0418496	0.0352099	0.0627228	3.08724e-05	0.0375417	0.0219512		0.0262492	0.0182899	0.0253869	0.0354472	0.0186039	0.0326918	0.0469626	0.0281234	0.0207259	0.0198905	0.0227408	-0.00182451		0.0235009	0.0127836	0.0153953	0.0148743	0.0821924	0.0591365	0.0141786	0.0246109	0.0269431	0.0304365	0.0266773	0.00227611
Day of the week
Monday to Friday (17:00)	0.216888	0.231281	0.231578	0.215911	0.210854	0.187286	0.216477	0.187757	0.169147	0.31977	0.209773	-0.0384364		0.429003	0.428776	0.382154	0.397353	0.383863	0.356163	0.361906	0.358375	0.310519	0.335386	0.368073	-0.0945555		0.318354	0.312029	0.361394	0.315837	0.353643	0.294561	0.281748	0.29409	0.255948	0.25583	0.296561	-0.0433356
Friday (17:00) - Saturday (after midnight)	0.729836	0.699017	0.708934	0.708498	0.705433	0.752802	0.690254	0.740513	0.787026	0.499337	0.725881	0.0339329		0.426346	0.447881	0.464591	0.471717	0.504011	0.523426	0.507048	0.509391	0.557289	0.532344	0.525625	0.106994		0.520207	0.504706	0.485252	0.51557	0.457818	0.545117	0.549906	0.545292	0.58528	0.636113	0.524771	0.0450788
Sunday	0.0532754	0.0697011	0.0594877	0.0755904	0.0837127	0.0599114	0.0932695	0.0717301	0.0438276	0.180893	0.0643462	0.00450344		0.144651	0.123343	0.153255	0.13093	0.112125	0.120411	0.131046	0.132234	0.132192	0.13227	0.106302	-0.0124382		0.161438	0.183265	0.153355	0.168593	0.188539	0.160321	0.168346	0.160618	0.158772	0.108057	0.178667	-0.0017432
Volume of alcohol consumed (1 UK unit = 8g ethanol)
0.0-2.0 units	0.00387367	0.00294882	0.00208564	0.00227115	0.00188382	0.00157841	0.00484135	0.00308179	0.00582588	7.61985e-24	0.011923	0.000580161		0.0323746	0.0285443	0.0090833	0.0138602	0.00849133	0.0181734	0.0256894	0.0170663	0.0207298	0.0317057	0.0243229	-0.0134766		0.0428277	0.0427686	0.0687528	0.0480077	0.0427476	0.0327872	0.0509589	0.0220993	0.0216963	0.0184863	0.0331642	-0.0209299
2.0.3.5 units	0.00897142	0.0208583	0.00987654	0.0107518	0.00878734	0.0099839	0.0172264	0.013401	0.0140077	0.924765	0.0278367	0.00473294		0.0521216	0.0515029	0.0307421	0.0361297	0.0622195	0.0706665	0.0498141	0.0991549	0.102067	0.080767	0.0549791	0.0484893		0.0775498	0.0697172	0.110303	0.0890543	0.083938	0.0664989	0.101878	0.0524622	0.0636097	0.0476548	0.113012	-0.0195139
3.5-5.0 units	0.0230455	0.0298467	0.0215727	0.0175727	0.0286076	0.0212504	0.0321738	0.035435	0.0346616	0.0676722	0.0629026	0.0120028		0.0946708	0.151301	0.0884505	0.092345	0.116438	0.113405	0.117014	0.122825	0.115593	0.116302	0.114155	0.0245381		0.115952	0.121681	0.135517	0.118414	0.129853	0.0854899	0.119148	0.094333	0.0935688	0.0829299	0.0842676	-0.0220013
5.0-12.0 units	0.203107	0.205192	0.215209	0.201306	0.22761	0.21022	0.235715	0.266894	0.22149	0.00756287	0.24915	0.0410857		0.418913	0.40316	0.443362	0.427812	0.415511	0.432471	0.381213	0.411346	0.432325	0.41797	0.415174	0.00292288		0.418963	0.410387	0.413728	0.378501	0.405871	0.349635	0.400635	0.314428	0.314735	0.298486	0.271909	-0.104381
12.0-20.0 units	0.309281	0.292069	0.286103	0.269768	0.27438	0.30671	0.297796	0.285084	0.26494	0	0.295987	-0.0342689		0.264118	0.252203	0.254553	0.263182	0.253923	0.237374	0.270036	0.224345	0.211882	0.217759	0.255173	-0.0460044		0.189425	0.206423	0.160893	0.196477	0.211057	0.218952	0.174928	0.215962	0.185786	0.238535	0.200737	0.0114487
>20 units	0.451722	0.449086	0.465154	0.49833	0.45873	0.450257	0.412247	0.396104	0.459074	7.61985e-24	0.3522	-0.0241327		0.137802	0.113289	0.173809	0.16667	0.143417	0.127909	0.156233	0.125263	0.117404	0.135496	0.136197	-0.0164692		0.155282	0.149024	0.110806	0.169547	0.126534	0.246637	0.152452	0.300716	0.320604	0.313908	0.29691	0.155378
Predominant beverage type (>50% of units consumed)
Beer	0.420073	0.448206	0.39743	0.418178	0.441717	0.437078	0.396671	0.411106	0.345498	0.976782	0.419669	-0.0417709		0.601019	0.609635	0.626397	0.628946	0.570669	0.533336	0.592982	0.562571	0.56669	0.533328	0.541761	-0.0363889		0.391665	0.404836	0.303063	0.34931	0.310814	0.354826	0.341147	0.326122	0.371214	0.371874	0.359479	-0.0429971
Wine	0.0903141	0.0934767	0.0923709	0.0641968	0.111414	0.092425	0.126041	0.0799508	0.0717926	4.43458e-05	0.125018	-0.0144424		0.185748	0.186759	0.163309	0.155291	0.191287	0.220616	0.141505	0.200373	0.195154	0.211751	0.194186	0.0120157		0.378599	0.334386	0.383548	0.34526	0.270273	0.231182	0.359783	0.25232	0.238913	0.191462	0.244833	-0.132982
Spirit	0.341148	0.317979	0.382988	0.3639	0.305371	0.349059	0.326408	0.362497	0.451798	0.00756225	0.300438	0.0660002		0.13379	0.132122	0.106488	0.110061	0.119289	0.109581	0.13071	0.116481	0.13197	0.136112	0.140359	-0.00956481		0.139512	0.151763	0.190202	0.189542	0.292494	0.268607	0.161757	0.243242	0.209514	0.269616	0.24483	0.0868668
Cider	0.0890653	0.0896815	0.0842271	0.119873	0.106426	0.0967459	0.126802	0.129325	0.111448	0.015567	0.121092	0.0313208		0.0743894	0.0637737	0.100239	0.0978957	0.109715	0.125574	0.127744	0.113523	0.1015	0.105471	0.117427	0.0331222		0.0566212	0.0875524	0.0875322	0.082188	0.0965751	0.116439	0.112795	0.147613	0.147596	0.128152	0.112333	0.0909834
RTD	0.0593999	0.050657	0.0429842	0.0338518	0.0350719	0.0246919	0.0240787	0.0171208	0.0194635	4.43458e-05	0.0337833	-0.0411078		0.00505336	0.0077103	0.00356749	0.00780615	0.00903975	0.0108938	0.00705842	0.00705202	0.00468627	0.0133378	0.00626649	0.000815778		0.0336031	0.0214629	0.0356546	0.0336996	0.0298438	0.0289465	0.0245181	0.0307024	0.0327623	0.0388947	0.0385244	-0.00187072
